# Supplementary material for: N-[4-(7-Meth­oxy-2-oxo-2H-chromen-8-yl)-2-methyl­butan-2-yl]propionamide
Source: Acta Crystallogr Sect E Struct Rep Online. 2011 Aug 27;67(Pt 9):o2518. doi: 10.1107/S1600536811033149 (PMC3200791; doi:10.1107/S1600536811033149)
Supplement: Supplementary file 1 [file e-67-o2518-sup1.cif]

##############################################################################
#                                                                            #
# This CIF contains the data in a paper accepted for publication in          #
# Acta Crystallographica Section E. It conforms to the requirements of       #
# Notes for Authors for Acta Crystallographica Section E, and has been       #
# peer reviewed under the auspices of the IUCr Commission on Journals.       #
#                                                                            #
# Full details of the Crystallographic Information File format               #
# are given in the paper "The Crystallographic Information File (CIF):       #
# a New Standard Archive File for Crystallography" by S. R. Hall, F. H.      #
# Allen and I. D. Brown [Acta Cryst. (1991), A47, 655-685].                  #
#                                                                            #
# The current version of the core CIF dictionary is obtainable from          #
# ftp://ftp.iucr.org/pub/cif_core.dic.                                       #
#                                                                            #
# Software is freely available for graphical display of the structure(s)     #
# in this CIF. For information consult the CIF software page                 #
# http://www.iucr.org/resources/cif/software.                                #
#                                                                            #
# This file may be used for bona fide research purposes within the           #
# scientific community so long as proper attribution is given to the journal # 
# article from which it was obtained.                                        #
#                                                                            #
##############################################################################
data_I
_audit_creation_method     SHELXL-97
_chemical_name_systematic
;
<i>N</i>-[4-(7-Methoxy-2-oxo-2<i>H</i>-chromen-8-yl)-2-methylbutan-2-
yl]propionamide
;
_chemical_name_common     ?
_chemical_formula_moiety     'C18 H23 N O4'
_chemical_formula_sum     'C18 H23 N O4'
_chemical_formula_iupac     'C18 H23 N O4'
_chemical_formula_weight     317.37
_chemical_melting_point     ?
_symmetry_cell_setting     monoclinic
_symmetry_space_group_name_H-M     'P 21/c'
_symmetry_space_group_name_Hall     '-P 2ybc'
loop_
    _symmetry_equiv_pos_as_xyz
    'x, y, z'
    '-x, y+1/2, -z+1/2'
    '-x, -y, -z'
    'x, -y-1/2, z-1/2'
_cell_length_a     11.3555(11)
_cell_length_b     15.5452(15)
_cell_length_c     9.7642(10)
_cell_angle_alpha     90.00
_cell_angle_beta     95.617(2)
_cell_angle_gamma     90.00
_cell_volume     1715.3(3)
_cell_formula_units_Z     4
_cell_measurement_reflns_used     6500
_cell_measurement_theta_min     1.8
_cell_measurement_theta_max     28.0
_cell_measurement_temperature     273(2)
_exptl_crystal_description     rod
_exptl_crystal_colour     yellow
_exptl_crystal_size_max     0.22
_exptl_crystal_size_mid     0.20
_exptl_crystal_size_min     0.20
_exptl_crystal_density_diffrn     1.229
_exptl_crystal_density_meas     ?
_exptl_crystal_density_method     'not measured'
_exptl_crystal_F_000     680
_exptl_absorpt_coefficient_mu     0.087
_exptl_absorpt_correction_type     multi-scan
_exptl_absorpt_process_details     '(SADABS; Sheldrick, 1996)'
_exptl_absorpt_correction_T_min     0.9812
_exptl_absorpt_correction_T_max     0.9829
_exptl_special_details     ?
_diffrn_ambient_temperature     273(2)
_diffrn_radiation_type     MoK\a
_diffrn_radiation_wavelength     0.71073
_diffrn_radiation_source     'fine-focus sealed tube'
_diffrn_radiation_monochromator     graphite
_diffrn_measurement_device_type     'Bruker SMART APEX CCD area-detector'
_diffrn_measurement_method     \w
_diffrn_detector_area_resol_mean     ?
_diffrn_reflns_number     16205
_diffrn_reflns_av_R_equivalents     0.0190
_diffrn_reflns_av_sigmaI/netI     0.0147
_diffrn_reflns_theta_min     1.80
_diffrn_reflns_theta_max     25.00
_diffrn_reflns_theta_full     25.00
_diffrn_measured_fraction_theta_max     1.000
_diffrn_measured_fraction_theta_full     1.000
_diffrn_reflns_limit_h_min     -13
_diffrn_reflns_limit_h_max     13
_diffrn_reflns_limit_k_min     -18
_diffrn_reflns_limit_k_max     18
_diffrn_reflns_limit_l_min     -11
_diffrn_reflns_limit_l_max     11
_diffrn_standards_number     0
_diffrn_standards_interval_count     0
_diffrn_standards_interval_time     0
_diffrn_standards_decay_%     0
_refine_special_details
;
Refinement of <i>F</i>^2^ against ALL reflections. The weighted <i>R</i>-factor
<i>wR</i> and goodness of fit <i>S</i> are based on <i>F</i>^2^, conventional
<i>R</i>-factors <i>R</i> are based on <i>F</i>, with <i>F</i> set to zero for
negative <i>F</i>^2^. The threshold expression of <i>F</i>^2^ >
\s(<i>F</i>^2^) is used only for calculating <i>R</i>-factors(gt) <i>etc</i>.
and is not relevant to the choice of reflections for refinement.
<i>R</i>-factors based on <i>F</i>^2^ are statistically about twice as large
as those based on <i>F</i>, and <i>R</i>- factors based on ALL data will be
even larger.
;
_reflns_number_total     3019
_reflns_number_gt     2537
_reflns_threshold_expression     I>2sigma(I)
_refine_ls_structure_factor_coef     Fsqd
_refine_ls_matrix_type     full
_refine_ls_R_factor_all     0.0518
_refine_ls_R_factor_gt     0.0452
_refine_ls_wR_factor_gt     0.1290
_refine_ls_wR_factor_ref     0.1361
_refine_ls_goodness_of_fit_ref     1.013
_refine_ls_restrained_S_all     1.013
_refine_ls_number_reflns     3019
_refine_ls_number_parameters     234
_refine_ls_number_restraints     0
_refine_ls_hydrogen_treatment     mixed
_refine_ls_weighting_scheme     calc
_refine_ls_weighting_details
         'calc w=1/[\s^2^(Fo^2^)+(0.0736P)^2^+0.2891P] where P=(Fo^2^+2Fc^2^)/3'
_atom_sites_solution_hydrogens     geom
_atom_sites_solution_primary     direct
_atom_sites_solution_secondary     difmap
_refine_ls_shift/su_max     0.007
_refine_ls_shift/su_mean     0.000
_refine_diff_density_max     0.155
_refine_diff_density_min     -0.129
_refine_ls_extinction_method     none
_refine_ls_extinction_coef     ?
loop_
    _atom_type_symbol
    _atom_type_description
    _atom_type_scat_dispersion_real
    _atom_type_scat_dispersion_imag
    _atom_type_scat_source
    'C' 'C' 0.0033 0.0016
                         'International Tables Vol C Tables 4.2.6.8 and 6.1.1.4'
    'H' 'H' 0.0000 0.0000
                         'International Tables Vol C Tables 4.2.6.8 and 6.1.1.4'
    'N' 'N' 0.0061 0.0033
                         'International Tables Vol C Tables 4.2.6.8 and 6.1.1.4'
    'O' 'O' 0.0106 0.0060
                         'International Tables Vol C Tables 4.2.6.8 and 6.1.1.4'
_computing_data_collection     '<i>SMART</i> (Bruker, 2001)'
_computing_cell_refinement     '<i>SAINT-Plus</i> (Bruker, 1999)'
_computing_data_reduction     '<i>SAINT</i> (Bruker, 2001)'
_computing_structure_solution     '<i>SHELXS97</i> (Sheldrick, 2008)'
_computing_structure_refinement     '<i>SHELXL97</i> (Sheldrick, 2008)'
_computing_molecular_graphics     'ORTEPIII (Burnett & Johnson, 1996)'
_computing_publication_material
                         'SHELXL97 (Sheldrick, 2008) and PARST (Nardelli, 1995)'
loop_
    _atom_site_type_symbol
    _atom_site_label
    _atom_site_fract_x
    _atom_site_fract_y
    _atom_site_fract_z
    _atom_site_U_iso_or_equiv
    _atom_site_adp_type
    _atom_site_calc_flag
    _atom_site_refinement_flags
    _atom_site_occupancy
    _atom_site_symmetry_multiplicity
    _atom_site_disorder_assembly
    _atom_site_disorder_group
    C C1 0.50266(14) 0.38430(10) 0.50309(19) 0.0668(4) Uani d . 1 1 . .
    C C2 0.40239(14) 0.37094(10) 0.41396(19) 0.0670(4) Uani d . 1 1 . .
    C C3 0.49068(17) 0.37660(11) 0.6435(2) 0.0781(5) Uani d . 1 1 . .
    C C4 0.29202(14) 0.35187(11) 0.4587(2) 0.0768(5) Uani d . 1 1 . .
    C C5 0.3822(2) 0.35721(13) 0.6915(2) 0.0911(6) Uani d . 1 1 . .
    H H5 0.3758 0.3524 0.7854 0.109 Uiso calc R 1 1 . .
    C C6 0.28580(19) 0.34547(12) 0.5993(3) 0.0904(6) Uani d . 1 1 . .
    H H6 0.2134 0.3327 0.6317 0.108 Uiso calc R 1 1 . .
    C C7 0.80188(12) 0.36325(10) 0.33969(14) 0.0560(4) Uani d . 1 1 . .
    C C8 0.69360(12) 0.33546(10) 0.41152(16) 0.0604(4) Uani d . 1 1 . .
    H H8A 0.6452 0.2972 0.3510 0.072 Uiso calc R 1 1 . .
    H H8B 0.7203 0.3035 0.4941 0.072 Uiso calc R 1 1 . .
    C C9 0.61786(13) 0.41122(10) 0.4504(2) 0.0728(5) Uani d . 1 1 . .
    H H9A 0.6629 0.4451 0.5207 0.087 Uiso calc R 1 1 . .
    H H9B 0.6006 0.4477 0.3703 0.087 Uiso calc R 1 1 . .
    C C10 0.5809(3) 0.4006(2) 0.8721(3) 0.1361(10) Uani d . 1 1 . .
    H H10A 0.5271 0.4466 0.8866 0.204 Uiso calc R 1 1 . .
    H H10B 0.6573 0.4135 0.9186 0.204 Uiso calc R 1 1 . .
    H H10C 0.5518 0.3480 0.9078 0.204 Uiso calc R 1 1 . .
    C C11 0.19411(17) 0.34260(14) 0.3580(3) 0.0988(7) Uani d . 1 1 . .
    H H11 0.1200 0.3300 0.3858 0.119 Uiso calc R 1 1 . .
    C C12 0.3184(2) 0.37156(14) 0.1768(3) 0.0996(6) Uani d . 1 1 . .
    C C13 0.76340(19) 0.40583(15) 0.20249(19) 0.0922(6) Uani d . 1 1 . .
    H H13A 0.8313 0.4153 0.1532 0.138 Uiso calc R 1 1 . .
    H H13B 0.7262 0.4599 0.2182 0.138 Uiso calc R 1 1 . .
    H H13C 0.7083 0.3692 0.1494 0.138 Uiso calc R 1 1 . .
    C C14 0.88212(14) 0.42377(11) 0.42793(19) 0.0723(4) Uani d . 1 1 . .
    H H14A 0.9062 0.3968 0.5146 0.108 Uiso calc R 1 1 . .
    H H14B 0.8402 0.4760 0.4433 0.108 Uiso calc R 1 1 . .
    H H14C 0.9507 0.4368 0.3816 0.108 Uiso calc R 1 1 . .
    C C15 0.2058(2) 0.35152(16) 0.2258(3) 0.1089(8) Uani d . 1 1 . .
    H H15 0.1397 0.3447 0.1625 0.131 Uiso calc R 1 1 . .
    C C16 0.92284(12) 0.22894(10) 0.39309(13) 0.0563(4) Uani d . 1 1 . .
    O O1 0.41391(11) 0.37975(8) 0.27610(13) 0.0811(4) Uani d . 1 1 . .
    O O3 0.3391(2) 0.38160(14) 0.0601(2) 0.1400(7) Uani d . 1 1 . .
    O O2 0.59071(14) 0.39123(11) 0.72856(16) 0.1065(5) Uani d . 1 1 . .
    O O4 0.92528(10) 0.23463(8) 0.51856(9) 0.0719(3) Uani d . 1 1 A .
    N N1 0.86888(10) 0.28549(8) 0.30587(12) 0.0572(3) Uani d . 1 1 A .
    H H1N 0.8755(14) 0.2776(11) 0.2195(19) 0.069(5) Uiso d . 1 1 . .
    C C18A 0.9166(6) 0.0731(2) 0.3336(6) 0.106(2) Uani d P 0.689(12) 1 A 1
    H H18A 0.9576 0.0272 0.2928 0.159 Uiso calc PR 0.689(12) 1 A 1
    H H18B 0.8408 0.0816 0.2826 0.159 Uiso calc PR 0.689(12) 1 A 1
    H H18C 0.9056 0.0586 0.4271 0.159 Uiso calc PR 0.689(12) 1 A 1
    C C17A 0.9890(10) 0.1556(8) 0.3311(7) 0.0664(16) Uani d P 0.689(12) 1 A 1
    H H17A 1.0653 0.1475 0.3833 0.080 Uiso calc PR 0.689(12) 1 A 1
    H H17B 1.0023 0.1696 0.2370 0.080 Uiso calc PR 0.689(12) 1 A 1
    C C17B 0.962(2) 0.1530(19) 0.316(2) 0.094(7) Uani d P 0.311(12) 1 A 2
    H H17C 0.8942 0.1293 0.2609 0.112 Uiso calc PR 0.311(12) 1 A 2
    H H17D 1.0179 0.1725 0.2533 0.112 Uiso calc PR 0.311(12) 1 A 2
    C C18B 1.013(3) 0.0901(11) 0.3947(12) 0.217(12) Uani d P 0.311(12) 1 A 2
    H H18D 1.0485 0.0490 0.3376 0.326 Uiso calc PR 0.311(12) 1 A 2
    H H18E 0.9547 0.0620 0.4433 0.326 Uiso calc PR 0.311(12) 1 A 2
    H H18F 1.0734 0.1142 0.4596 0.326 Uiso calc PR 0.311(12) 1 A 2
loop_
    _atom_site_aniso_label
    _atom_site_aniso_U_11
    _atom_site_aniso_U_22
    _atom_site_aniso_U_33
    _atom_site_aniso_U_12
    _atom_site_aniso_U_13
    _atom_site_aniso_U_23
    C1 0.0561(9) 0.0560(9) 0.0928(11) 0.0061(7) 0.0297(8) 0.0001(7)
    C2 0.0595(9) 0.0552(9) 0.0911(11) 0.0046(7) 0.0312(8) -0.0009(8)
    C3 0.0759(11) 0.0680(10) 0.0935(13) 0.0148(8) 0.0243(10) 0.0045(9)
    C4 0.0552(9) 0.0590(9) 0.1213(15) 0.0010(7) 0.0339(9) -0.0018(9)
    C5 0.0998(15) 0.0776(12) 0.1041(15) 0.0141(11) 0.0519(13) 0.0157(10)
    C6 0.0769(12) 0.0717(11) 0.1323(18) 0.0023(9) 0.0591(13) 0.0095(11)
    C7 0.0524(7) 0.0659(9) 0.0521(8) 0.0066(6) 0.0162(6) 0.0041(6)
    C8 0.0505(8) 0.0604(9) 0.0728(9) -0.0003(6) 0.0185(6) -0.0053(7)
    C9 0.0539(8) 0.0630(9) 0.1058(13) -0.0010(7) 0.0306(8) -0.0077(9)
    C10 0.178(3) 0.138(2) 0.0892(16) 0.026(2) 0.0005(17) 0.0000(15)
    C11 0.0605(11) 0.0806(13) 0.158(2) -0.0012(9) 0.0242(13) -0.0194(14)
    C12 0.1143(18) 0.0812(14) 0.1025(17) 0.0039(12) 0.0068(14) -0.0089(11)
    C13 0.1019(14) 0.1103(15) 0.0671(10) 0.0359(12) 0.0217(9) 0.0226(10)
    C14 0.0611(9) 0.0663(10) 0.0919(12) -0.0056(7) 0.0205(8) -0.0035(8)
    C15 0.0800(14) 0.0943(16) 0.149(2) 0.0048(11) -0.0057(15) -0.0210(15)
    C16 0.0574(8) 0.0676(9) 0.0459(7) 0.0040(7) 0.0158(6) 0.0000(6)
    O1 0.0775(8) 0.0793(8) 0.0902(9) -0.0017(6) 0.0264(7) -0.0045(6)
    O3 0.179(2) 0.1423(16) 0.0978(12) -0.0107(14) 0.0076(12) -0.0032(11)
    O2 0.0973(11) 0.1188(12) 0.1031(11) 0.0189(9) 0.0086(8) -0.0041(9)
    O4 0.0924(8) 0.0822(8) 0.0434(6) 0.0163(6) 0.0180(5) 0.0032(5)
    N1 0.0585(7) 0.0747(8) 0.0404(6) 0.0101(6) 0.0143(5) -0.0015(5)
    C18A 0.156(4) 0.071(2) 0.100(3) 0.010(2) 0.064(3) -0.0056(19)
    C17A 0.065(3) 0.089(3) 0.0471(18) 0.026(2) 0.017(2) 0.0018(19)
    C17B 0.106(16) 0.082(8) 0.093(10) 0.020(9) 0.012(7) -0.009(6)
    C18B 0.37(3) 0.181(13) 0.092(7) 0.187(18) -0.003(11) -0.013(7)
_geom_special_details
;
All e.s.d.'s (except the e.s.d. in the dihedral angle between two l.s. planes)
are estimated using the full covariance matrix. The cell e.s.d.'s are taken
into account individually in the estimation of e.s.d.'s in distances, angles
and torsion angles; correlations between e.s.d.'s in cell parameters are only
used when they are defined by crystal symmetry. An approximate (isotropic)
treatment of cell e.s.d.'s is used for estimating e.s.d.'s involving l.s.
planes.
;
loop_
    _geom_bond_atom_site_label_1
    _geom_bond_atom_site_label_2
    _geom_bond_site_symmetry_2
    _geom_bond_distance
    _geom_bond_publ_flag
    C1 C2 . 1.379(3) ?
    C1 C3 . 1.396(3) ?
    C1 C9 . 1.511(2) ?
    C2 O1 . 1.372(2) ?
    C2 C4 . 1.399(2) ?
    C3 O2 . 1.359(2) ?
    C3 C5 . 1.393(3) ?
    C4 C6 . 1.385(3) ?
    C4 C11 . 1.418(3) ?
    C5 C6 . 1.360(3) ?
    C5 H5 . 0.9300 ?
    C6 H6 . 0.9300 ?
    C7 N1 . 1.4827(19) ?
    C7 C14 . 1.518(2) ?
    C7 C13 . 1.520(2) ?
    C7 C8 . 1.5359(19) ?
    C8 C9 . 1.528(2) ?
    C8 H8A . 0.9700 ?
    C8 H8B . 0.9700 ?
    C9 H9A . 0.9700 ?
    C9 H9B . 0.9700 ?
    C10 O2 . 1.424(3) ?
    C10 H10A . 0.9600 ?
    C10 H10B . 0.9600 ?
    C10 H10C . 0.9600 ?
    C11 C15 . 1.318(3) ?
    C11 H11 . 0.9300 ?
    C12 O3 . 1.196(3) ?
    C12 O1 . 1.388(3) ?
    C12 C15 . 1.443(4) ?
    C13 H13A . 0.9600 ?
    C13 H13B . 0.9600 ?
    C13 H13C . 0.9600 ?
    C14 H14A . 0.9600 ?
    C14 H14B . 0.9600 ?
    C14 H14C . 0.9600 ?
    C15 H15 . 0.9300 ?
    C16 O4 . 1.2260(16) ?
    C16 N1 . 1.3310(19) ?
    C16 C17B . 1.49(3) ?
    C16 C17A . 1.523(10) ?
    N1 H1N . 0.863(18) ?
    C18A C17A . 1.525(13) ?
    C18A H18A . 0.9600 ?
    C18A H18B . 0.9600 ?
    C18A H18C . 0.9600 ?
    C17A H17A . 0.9700 ?
    C17A H17B . 0.9700 ?
    C17B C18B . 1.34(3) ?
    C17B H17C . 0.9700 ?
    C17B H17D . 0.9700 ?
    C18B H18D . 0.9600 ?
    C18B H18E . 0.9600 ?
    C18B H18F . 0.9600 ?
loop_
    _geom_angle_atom_site_label_1
    _geom_angle_atom_site_label_2
    _geom_angle_atom_site_label_3
    _geom_angle_site_symmetry_1
    _geom_angle_site_symmetry_3
    _geom_angle
    _geom_angle_publ_flag
    C2 C1 C3 . . 116.94(15) ?
    C2 C1 C9 . . 121.03(16) ?
    C3 C1 C9 . . 121.94(17) ?
    O1 C2 C1 . . 116.87(14) ?
    O1 C2 C4 . . 120.14(17) ?
    C1 C2 C4 . . 122.96(17) ?
    O2 C3 C5 . . 123.00(19) ?
    O2 C3 C1 . . 115.46(16) ?
    C5 C3 C1 . . 121.5(2) ?
    C6 C4 C2 . . 117.33(18) ?
    C6 C4 C11 . . 124.59(18) ?
    C2 C4 C11 . . 118.1(2) ?
    C6 C5 C3 . . 119.19(19) ?
    C6 C5 H5 . . 120.4 ?
    C3 C5 H5 . . 120.4 ?
    C5 C6 C4 . . 122.04(16) ?
    C5 C6 H6 . . 119.0 ?
    C4 C6 H6 . . 119.0 ?
    N1 C7 C14 . . 109.82(12) ?
    N1 C7 C13 . . 105.56(12) ?
    C14 C7 C13 . . 109.59(15) ?
    N1 C7 C8 . . 108.88(12) ?
    C14 C7 C8 . . 112.21(12) ?
    C13 C7 C8 . . 110.56(13) ?
    C9 C8 C7 . . 113.07(12) ?
    C9 C8 H8A . . 109.0 ?
    C7 C8 H8A . . 109.0 ?
    C9 C8 H8B . . 109.0 ?
    C7 C8 H8B . . 109.0 ?
    H8A C8 H8B . . 107.8 ?
    C1 C9 C8 . . 113.47(13) ?
    C1 C9 H9A . . 108.9 ?
    C8 C9 H9A . . 108.9 ?
    C1 C9 H9B . . 108.9 ?
    C8 C9 H9B . . 108.9 ?
    H9A C9 H9B . . 107.7 ?
    O2 C10 H10A . . 109.5 ?
    O2 C10 H10B . . 109.5 ?
    H10A C10 H10B . . 109.5 ?
    O2 C10 H10C . . 109.5 ?
    H10A C10 H10C . . 109.5 ?
    H10B C10 H10C . . 109.5 ?
    C15 C11 C4 . . 121.4(2) ?
    C15 C11 H11 . . 119.3 ?
    C4 C11 H11 . . 119.3 ?
    O3 C12 O1 . . 116.1(2) ?
    O3 C12 C15 . . 127.4(3) ?
    O1 C12 C15 . . 116.5(2) ?
    C7 C13 H13A . . 109.5 ?
    C7 C13 H13B . . 109.5 ?
    H13A C13 H13B . . 109.5 ?
    C7 C13 H13C . . 109.5 ?
    H13A C13 H13C . . 109.5 ?
    H13B C13 H13C . . 109.5 ?
    C7 C14 H14A . . 109.5 ?
    C7 C14 H14B . . 109.5 ?
    H14A C14 H14B . . 109.5 ?
    C7 C14 H14C . . 109.5 ?
    H14A C14 H14C . . 109.5 ?
    H14B C14 H14C . . 109.5 ?
    C11 C15 C12 . . 121.7(2) ?
    C11 C15 H15 . . 119.2 ?
    C12 C15 H15 . . 119.2 ?
    O4 C16 N1 . . 123.76(13) ?
    O4 C16 C17B . . 125.6(9) ?
    N1 C16 C17B . . 110.0(10) ?
    O4 C16 C17A . . 119.2(3) ?
    N1 C16 C17A . . 117.0(3) ?
    C17B C16 C17A . . 12.4(15) ?
    C2 O1 C12 . . 122.22(16) ?
    C3 O2 C10 . . 118.5(2) ?
    C16 N1 C7 . . 127.60(11) ?
    C16 N1 H1N . . 116.9(11) ?
    C7 N1 H1N . . 115.4(11) ?
    C17A C18A H18A . . 109.5 ?
    C17A C18A H18B . . 109.5 ?
    H18A C18A H18B . . 109.5 ?
    C17A C18A H18C . . 109.5 ?
    H18A C18A H18C . . 109.5 ?
    H18B C18A H18C . . 109.5 ?
    C16 C17A C18A . . 109.6(6) ?
    C16 C17A H17A . . 109.8 ?
    C18A C17A H17A . . 109.8 ?
    C16 C17A H17B . . 109.8 ?
    C18A C17A H17B . . 109.8 ?
    H17A C17A H17B . . 108.2 ?
    C18B C17B C16 . . 115.0(16) ?
    C18B C17B H17C . . 108.5 ?
    C16 C17B H17C . . 108.5 ?
    C18B C17B H17D . . 108.5 ?
    C16 C17B H17D . . 108.5 ?
    H17C C17B H17D . . 107.5 ?
    C17B C18B H18D . . 109.5 ?
    C17B C18B H18E . . 109.5 ?
    H18D C18B H18E . . 109.5 ?
    C17B C18B H18F . . 109.5 ?
    H18D C18B H18F . . 109.5 ?
    H18E C18B H18F . . 109.5 ?
loop_
    _geom_torsion_atom_site_label_1
    _geom_torsion_atom_site_label_2
    _geom_torsion_atom_site_label_3
    _geom_torsion_atom_site_label_4
    _geom_torsion_site_symmetry_1
    _geom_torsion_site_symmetry_2
    _geom_torsion_site_symmetry_3
    _geom_torsion_site_symmetry_4
    _geom_torsion
    _geom_torsion_publ_flag
    C3 C1 C2 O1 . . . . 179.09(13) ?
    C9 C1 C2 O1 . . . . 2.6(2) ?
    C3 C1 C2 C4 . . . . 1.0(2) ?
    C9 C1 C2 C4 . . . . -175.40(14) ?
    C2 C1 C3 O2 . . . . -179.19(14) ?
    C9 C1 C3 O2 . . . . -2.8(2) ?
    C2 C1 C3 C5 . . . . -0.7(2) ?
    C9 C1 C3 C5 . . . . 175.75(16) ?
    O1 C2 C4 C6 . . . . -178.77(15) ?
    C1 C2 C4 C6 . . . . -0.8(2) ?
    O1 C2 C4 C11 . . . . -0.3(2) ?
    C1 C2 C4 C11 . . . . 177.66(16) ?
    O2 C3 C5 C6 . . . . 178.46(18) ?
    C1 C3 C5 C6 . . . . 0.0(3) ?
    C3 C5 C6 C4 . . . . 0.2(3) ?
    C2 C4 C6 C5 . . . . 0.1(3) ?
    C11 C4 C6 C5 . . . . -178.22(19) ?
    N1 C7 C8 C9 . . . . -179.76(13) ?
    C14 C7 C8 C9 . . . . 58.45(18) ?
    C13 C7 C8 C9 . . . . -64.23(19) ?
    C2 C1 C9 C8 . . . . -87.9(2) ?
    C3 C1 C9 C8 . . . . 95.79(19) ?
    C7 C8 C9 C1 . . . . 172.05(14) ?
    C6 C4 C11 C15 . . . . 178.4(2) ?
    C2 C4 C11 C15 . . . . 0.0(3) ?
    C4 C11 C15 C12 . . . . -0.3(4) ?
    O3 C12 C15 C11 . . . . -179.5(2) ?
    O1 C12 C15 C11 . . . . 0.9(3) ?
    C1 C2 O1 C12 . . . . -177.17(15) ?
    C4 C2 O1 C12 . . . . 0.9(2) ?
    O3 C12 O1 C2 . . . . 179.15(18) ?
    C15 C12 O1 C2 . . . . -1.2(3) ?
    C5 C3 O2 C10 . . . . -10.2(3) ?
    C1 C3 O2 C10 . . . . 168.33(18) ?
    O4 C16 N1 C7 . . . . -0.9(2) ?
    C17B C16 N1 C7 . . . . 170.6(12) ?
    C17A C16 N1 C7 . . . . -178.2(5) ?
    C14 C7 N1 C16 . . . . 59.89(19) ?
    C13 C7 N1 C16 . . . . 177.95(16) ?
    C8 C7 N1 C16 . . . . -63.33(18) ?
    O4 C16 C17A C18A . . . . 78.8(7) ?
    N1 C16 C17A C18A . . . . -103.7(5) ?
    C17B C16 C17A C18A . . . . -46(6) ?
    O4 C16 C17B C18B . . . . -6(3) ?
    N1 C16 C17B C18B . . . . -177(2) ?
    C17A C16 C17B C18B . . . . 56(5) ?
loop_
    _geom_hbond_atom_site_label_D
    _geom_hbond_atom_site_label_H
    _geom_hbond_atom_site_label_A
    _geom_hbond_site_symmetry_A
    _geom_hbond_distance_DH
    _geom_hbond_distance_HA
    _geom_hbond_distance_DA
    _geom_hbond_angle_DHA
    _geom_hbond_publ_flag
    N1 H1N O4 4_565 0.87(2) 2.10(2) 2.9546(15) 169.1(15) y
data_global
_journal_date_recd_electronic     2011-03-18
_journal_date_accepted     2011-08-16
_journal_name_full     'Acta Crystallographica, Section E'
_journal_year     2011
_journal_volume     67
_journal_issue      9
_journal_page_first     o2518
_journal_page_last     o2518
_journal_paper_category     QO
_journal_coeditor_code     KJ2174
_publ_contact_author_name     'Rajan. S.S.'
_publ_contact_author_address
;
Department of Biosciences,
Sri Sathya Sai University,
Vidya Giri, Puttaparthi,
Andhra Pradesh 515 134, India
;
_publ_contact_author_email     ssrsai@hotmail.com
_publ_contact_author_phone     '+919502900014'
_publ_section_title
;\
<i>N</i>-[4-(7-Methoxy-2-oxo-2<i>H</i>-chromen-8-yl)-2-methylbutan-2-\
yl]propionamide
;
loop_
    _publ_author_name
    _publ_author_footnote
    _publ_author_address
    'Amirthasanjeevi, L.' .
;
Centre of Advanced Study in Crystallography and Biophysics,
University of Madras, Guindy Campus, Chennai 600 025, India
;
    'Ravi Kumar, K.' .
;
Laboratory of X-ray Crystallography
Indian Institute of Chemical Technology
Hyderabad, Andhra Pradesh 500 607, India
;
    'Rajan, S. S.' .
;
Department of Biosciences,
Sri Sathya Sai University,
Vidya Giri, Puttaparthi,
Andhra Pradesh 515 134, India
;
