# Supplementary material for: N-[4-(7-Meth­oxy-2-oxo-2H-chromen-8-yl)-2-methyl­butan-2-yl]propionamide
Source: Acta Crystallogr Sect E Struct Rep Online. 2011 Aug 27;67(Pt 9):o2518. doi: 10.1107/S1600536811033149 (PMC3200791; doi:10.1107/S1600536811033149)
Supplement: Supplementary file 2 [file e-67-o2518-Isup2.hkl]

#
# h,k,l, Fc-squared, Fo-squared, sigma(Fo-squared) and status flag
#
data_I
_shelx_title ' AA41 in P2(1)/c'
_shelx_refln_list_code          4
_shelx_F_calc_maximum      144.89
_exptl_crystal_F_000       680.00
_reflns_d_resolution_high  0.8409
 
loop_
 _symmetry_equiv_pos_as_xyz
 'x, y, z'
 '-x, y+1/2, -z+1/2'
 '-x, -y, -z'
 'x, -y-1/2, z-1/2'
 
_cell_length_a    11.3555
_cell_length_b    15.5452
_cell_length_c     9.7642
_cell_angle_alpha  90.000
_cell_angle_beta   95.617
_cell_angle_gamma  90.000
 
_shelx_F_squared_multiplier     1.000
 
loop_
 _refln_index_h
 _refln_index_k
 _refln_index_l
 _refln_F_squared_calc
 _refln_F_squared_meas
 _refln_F_squared_sigma
 _refln_observed_status
   1   0   0     2678.39     2878.39     86.97 o
   2   0   0        0.94        3.29      0.12 o
   3   0   0      561.64      585.26      6.81 o
   4   0   0     2491.80     2592.90     29.78 o
   5   0   0        0.30        0.50      0.13 o
   6   0   0      382.42      359.24      4.40 o
   7   0   0       14.87       15.62      0.52 o
   8   0   0        6.90        7.81      0.37 o
   9   0   0      146.12      140.80      5.78 o
  10   0   0      872.42      848.76     11.69 o
  11   0   0       63.84       66.16      1.47 o
  12   0   0        8.35        8.74      0.65 o
  13   0   0        0.71        1.61      1.01 o
   1   1   0       10.27       11.17      0.20 o
   2   1   0    11158.14     9478.23    538.61 o
   3   1   0     5146.35     5220.54     42.27 o
   4   1   0      896.04      912.27      7.46 o
   5   1   0      198.02      183.44      1.64 o
   6   1   0       38.41       28.70      0.49 o
   7   1   0      103.84       82.97      0.90 o
   8   1   0       71.89       56.01      0.69 o
   9   1   0       17.48       17.42      0.47 o
  10   1   0        4.95        8.75      0.73 o
  11   1   0       11.54       12.09      0.49 o
  12   1   0        5.64        8.64      0.57 o
  13   1   0        0.64        1.61      0.58 o
   0   2   0     3588.87     4024.39     46.43 o
   1   2   0     3906.47     4138.63     33.80 o
   2   2   0      104.99      108.75      1.03 o
   3   2   0       11.16        7.65      0.30 o
   4   2   0        1.03        1.07      0.11 o
   5   2   0      589.21      637.99      5.31 o
   6   2   0        5.49        5.08      0.22 o
   7   2   0        5.69        7.64      0.25 o
   8   2   0      126.82      123.34      1.66 o
   9   2   0        2.00        3.39      0.39 o
  10   2   0        5.66        5.90      0.42 o
  11   2   0        3.57        3.64      0.44 o
  12   2   0        0.30        0.40      0.40 o
  13   2   0        4.41        4.92      0.55 o
   1   3   0       88.97      110.27      0.99 o
   2   3   0        1.21        1.72      0.10 o
   3   3   0      153.43      144.43      1.27 o
   4   3   0     1580.02     1578.96     12.89 o
   5   3   0        5.90        5.38      0.25 o
   6   3   0       91.42       93.34      0.96 o
   7   3   0       76.49       75.04      0.82 o
   8   3   0        0.05        0.34      0.24 o
   9   3   0       68.62       66.96      0.92 o
  10   3   0        7.82       12.24      0.83 o
  11   3   0       27.42       30.69      0.91 o
  12   3   0       10.72       14.65      0.73 o
  13   3   0        0.47        2.03      0.58 o
   1   4   0    20992.28    18975.48    604.63 o
   2   4   0      652.48      622.48      5.15 o
   3   4   0      475.05      512.36      4.27 o
   4   4   0       98.53      121.62      1.12 o
   5   4   0     1604.10     1628.33     13.31 o
   6   4   0       82.70       79.85      0.84 o
   7   4   0       41.79       36.58      0.63 o
   8   4   0        1.30        1.38      0.22 o
   9   4   0       74.18       67.09      1.02 o
  10   4   0      527.34      566.35      6.28 o
  11   4   0       44.57       37.08      1.01 o
  12   4   0        2.81        1.89      0.47 o
  13   4   0       17.03       19.25      0.83 o
   1   5   0    13192.05    14082.76    152.17 o
   2   5   0        0.82        2.19      0.22 o
   3   5   0     2380.85     2495.76     20.30 o
   4   5   0      204.77      196.14      1.75 o
   5   5   0        0.08        1.57      0.17 o
   6   5   0        4.82        2.67      0.18 o
   7   5   0      199.05      193.92      1.82 o
   8   5   0        0.42        0.90      0.39 o
   9   5   0       54.56       51.89      0.97 o
  10   5   0       49.18       49.12      1.08 o
  11   5   0        9.40        6.39      0.57 o
  12   5   0        7.94        8.28      0.62 o
   0   6   0      366.80      394.80      4.70 o
   1   6   0       40.87       33.69      0.46 o
   2   6   0     2995.38     3151.20     25.59 o
   3   6   0      214.27      222.48      2.12 o
   4   6   0     1465.43     1559.97     12.78 o
   5   6   0       62.79       53.87      0.63 o
   6   6   0      742.09      743.86      6.23 o
   7   6   0      177.88      172.35      2.12 o
   8   6   0      157.22      139.19      1.85 o
   9   6   0        2.26        2.66      0.37 o
  10   6   0       53.62       57.80      1.32 o
  11   6   0       12.33       18.06      0.80 o
  12   6   0       21.58       19.45      0.83 o
   1   7   0      240.78      244.58      2.14 o
   2   7   0     1050.32     1090.51      8.97 o
   3   7   0       67.51       64.88      0.69 o
   4   7   0       63.95       78.18      0.82 o
   5   7   0      153.35      139.92      1.45 o
   6   7   0      100.46      105.18      1.18 o
   7   7   0       55.29       53.69      0.90 o
   8   7   0       15.36       16.36      0.61 o
   9   7   0        0.29        0.50      0.35 o
  10   7   0       52.97       54.92      1.15 o
  11   7   0        0.04        0.68      0.64 o
  12   7   0        1.91        2.32      0.52 o
   0   8   0     4524.68     4756.73     54.54 o
   1   8   0     1992.66     2114.41     17.24 o
   2   8   0      263.91      216.55      1.94 o
   3   8   0        1.11        0.42      0.16 o
   4   8   0        5.36        7.89      0.39 o
   5   8   0       56.38       56.03      0.78 o
   6   8   0       25.00       22.63      0.46 o
   7   8   0       58.39       63.02      1.15 o
   8   8   0       36.56       38.09      0.84 o
   9   8   0      101.17      112.82      1.91 o
  10   8   0       48.41       44.12      1.03 o
  11   8   0       16.50       18.31      0.72 o
  12   8   0       20.65       23.57      1.08 o
   1   9   0     1822.38     1860.93     15.21 o
   2   9   0      832.79      861.64      7.17 o
   3   9   0      142.39      156.49      1.75 o
   4   9   0       36.60       30.66      0.70 o
   5   9   0       72.71       74.61      1.02 o
   6   9   0       21.01       16.67      0.51 o
   7   9   0      168.22      160.93      2.07 o
   8   9   0       19.57       21.44      0.78 o
   9   9   0        0.00       -0.14      0.37 o
  10   9   0        0.00        1.14      0.37 o
  11   9   0       43.54       48.94      1.23 o
   0  10   0      303.08      285.80      3.59 o
   1  10   0      297.40      285.82      2.55 o
   2  10   0      271.93      289.41      2.79 o
   3  10   0      101.88      100.78      1.18 o
   4  10   0      116.16      121.71      2.23 o
   5  10   0        1.53        2.41      0.27 o
   6  10   0       19.96       20.01      0.65 o
   7  10   0        0.09       -0.29      0.30 o
   8  10   0      154.92      160.05      2.16 o
   9  10   0        1.58        1.69      0.37 o
  10  10   0       22.56       20.30      0.83 o
  11  10   0       12.43       16.09      0.83 o
   1  11   0        8.86        9.85      0.37 o
   2  11   0       13.57       14.24      0.43 o
   3  11   0      222.37      212.53      2.16 o
   4  11   0       94.82      103.46      1.35 o
   5  11   0        2.22        3.31      0.33 o
   6  11   0        4.42        3.23      0.36 o
   7  11   0        0.34        0.48      0.36 o
   8  11   0        0.46       -0.12      0.36 o
   9  11   0        1.41        2.57      0.47 o
  10  11   0       11.49       13.31      1.05 o
   0  12   0       21.88       18.50      1.22 o
   1  12   0      365.79      353.02      4.48 o
   2  12   0       89.78       86.45      1.47 o
   3  12   0       93.46       82.66      1.08 o
   4  12   0        8.07        6.61      0.38 o
   5  12   0        0.14       -0.12      0.27 o
   6  12   0        1.11        0.54      0.33 o
   7  12   0        0.20        0.08      0.36 o
   8  12   0        4.83        6.27      0.55 o
   9  12   0        4.26        3.87      0.49 o
  10  12   0        0.37        0.69      0.49 o
   1  13   0       69.86       73.91      1.00 o
   2  13   0      397.17      414.68      3.97 o
   3  13   0       23.07       24.66      0.75 o
   4  13   0        2.34        1.84      0.33 o
   5  13   0        7.17        5.20      0.43 o
   6  13   0        2.15        4.96      0.50 o
   7  13   0        6.87        8.00      0.60 o
   8  13   0        8.82       13.55      0.70 o
   9  13   0        2.87        3.29      0.54 o
   0  14   0      128.62      122.37      2.24 o
   1  14   0       82.17       88.11      1.27 o
   2  14   0       53.39       50.73      0.91 o
   3  14   0        0.67        1.24      0.33 o
   4  14   0       31.81       30.77      0.88 o
   5  14   0        0.02        0.18      0.33 o
   6  14   0        0.60        0.15      0.51 o
   7  14   0        2.33        2.57      0.50 o
   8  14   0        0.04       -0.25      0.61 o
   1  15   0        2.63        5.16      0.41 o
   2  15   0        5.15        5.15      0.46 o
   3  15   0       87.12       91.26      1.47 o
   4  15   0        0.81        0.24      0.39 o
   5  15   0        3.99        5.09      0.50 o
   6  15   0        0.60        0.57      0.42 o
   7  15   0       11.64       15.87      0.75 o
   0  16   0        9.06       13.91      0.77 o
   1  16   0       39.89       36.77      0.90 o
   2  16   0       48.08       46.53      1.23 o
   3  16   0       13.23       12.92      0.67 o
   4  16   0        0.00        0.39      0.50 o
   5  16   0        0.09       -0.15      0.40 o
   6  16   0        0.01       -0.36      0.42 o
   1  17   0        1.64        2.29      0.47 o
   2  17   0       33.14       36.75      1.05 o
   3  17   0       12.83       15.19      0.75 o
   4  17   0        0.50        0.94      0.58 o
   5  17   0        0.06       -0.47      0.50 o
   0  18   0        0.04        2.01      1.01 o
   1  18   0        0.18        1.14      0.58 o
   2  18   0        4.40        4.72      0.55 o
   3  18   0        1.47        2.41      0.50 o
 -13   1   1       15.94       20.61      0.80 o
 -12   1   1       20.70       20.45      0.72 o
 -11   1   1        0.12        0.23      0.29 o
 -10   1   1       82.41       72.72      1.08 o
  -9   1   1        0.00        0.17      0.25 o
  -8   1   1        0.05        0.39      0.18 o
  -7   1   1        2.48        2.56      0.22 o
  -6   1   1       25.54       20.10      0.53 o
  -5   1   1      261.54      268.58      2.33 o
  -4   1   1      107.82       98.17      1.07 o
  -3   1   1     6388.38     6600.16     53.59 o
  -2   1   1      985.49     1072.08      9.34 o
  -1   1   1     3091.63     3320.86     27.14 o
   0   1   1     4379.79     4489.18     46.53 o
   1   1   1      752.01      747.44      6.57 o
   2   1   1     1952.29     1997.68     17.32 o
   3   1   1      491.85      441.27      3.68 o
   4   1   1      421.53      414.38      3.47 o
   5   1   1        7.06        3.56      0.19 o
   6   1   1       73.23       77.67      0.83 o
   7   1   1       16.89       14.23      0.32 o
   8   1   1      234.25      228.70      3.89 o
   9   1   1      381.10      377.82      4.72 o
  10   1   1      214.96      214.12      2.42 o
  11   1   1       24.85       22.62      0.72 o
  12   1   1        7.70        9.19      0.82 o
  13   1   1        0.14        0.07      0.46 o
 -13   2   1        2.53        3.24      0.50 o
 -12   2   1       10.70        9.72      0.60 o
 -11   2   1       24.54       26.16      0.74 o
 -10   2   1        0.15       -0.37      0.43 o
  -9   2   1        8.47        7.68      0.35 o
  -8   2   1        1.26        1.07      0.21 o
  -7   2   1       30.93       32.65      0.46 o
  -6   2   1        0.45        1.55      0.21 o
  -5   2   1     2390.06     2462.55     20.03 o
  -4   2   1      782.65      743.36      6.15 o
  -3   2   1      871.82      952.35      8.32 o
  -2   2   1    12920.79    11355.23    131.46 o
  -1   2   1       93.32       74.46      0.70 o
   0   2   1     2634.27     2579.33     21.03 o
   1   2   1      224.01      229.57      3.17 o
   2   2   1    11694.62    11825.98    135.07 o
   3   2   1      635.27      570.85      4.73 o
   4   2   1       28.31       28.39      0.35 o
   5   2   1      593.78      565.96      4.74 o
   6   2   1       19.18       20.11      0.39 o
   7   2   1        1.07        0.82      0.15 o
   8   2   1      480.07      462.60      4.00 o
   9   2   1      150.16      155.97      1.95 o
  10   2   1       85.10       83.41      1.78 o
  11   2   1        2.40        2.24      0.37 o
  12   2   1       21.48       24.60      0.91 o
  13   2   1        6.68        8.89      0.73 o
 -13   3   1       15.30       22.98      0.91 o
 -12   3   1       37.14       33.19      0.98 o
 -11   3   1        1.10        1.02      0.33 o
 -10   3   1       82.34       77.85      1.27 o
  -9   3   1        5.01        4.46      0.28 o
  -8   3   1       43.57       42.08      0.65 o
  -7   3   1       35.04       34.53      0.53 o
  -6   3   1       81.29       82.30      0.86 o
  -5   3   1      479.37      519.31      4.35 o
  -4   3   1     1675.08     1805.53     14.72 o
  -3   3   1     1025.99      955.95      7.85 o
  -2   3   1      324.43      318.03      3.11 o
  -1   3   1     3587.70     3681.72     29.95 o
   0   3   1     3933.29     4099.35     33.27 o
   1   3   1      983.40     1045.38      8.56 o
   2   3   1     2133.80     2104.70     17.13 o
   3   3   1       13.68       14.75      0.52 o
   4   3   1       19.14       12.67      0.48 o
   5   3   1       13.01       11.83      0.29 o
   6   3   1      302.91      320.07      2.79 o
   7   3   1       94.47       89.04      0.96 o
   8   3   1        3.06        5.46      0.28 o
   9   3   1      311.64      295.10      3.13 o
  10   3   1      207.95      216.31      2.46 o
  11   3   1       18.00       16.60      0.73 o
  12   3   1        4.55        5.72      0.75 o
  13   3   1        0.52        0.76      0.53 o
 -13   4   1        5.52        7.79      0.62 o
 -12   4   1        0.45        0.51      0.42 o
 -11   4   1        1.76        1.44      0.42 o
 -10   4   1        9.90        9.78      0.55 o
  -9   4   1        0.25        0.89      0.26 o
  -8   4   1       48.31       46.51      0.69 o
  -7   4   1       50.73       46.88      0.97 o
  -6   4   1       64.23       64.04      0.71 o
  -5   4   1       19.38       26.92      0.40 o
  -4   4   1       60.83       58.26      0.63 o
  -3   4   1       32.47       18.90      0.42 o
  -2   4   1       25.69       35.83      0.48 o
  -1   4   1      883.35      920.98      7.57 o
   0   4   1      494.99      468.31      4.16 o
   1   4   1      629.67      645.90      5.32 o
   2   4   1      250.65      240.46      2.07 o
   3   4   1     1889.58     1861.07     15.17 o
   4   4   1      559.93      563.80      4.73 o
   5   4   1        8.69        7.90      0.22 o
   6   4   1        1.74        2.01      0.18 o
   7   4   1       65.73       63.55      0.76 o
   8   4   1       43.41       43.01      0.69 o
   9   4   1        0.81        3.35      0.42 o
  10   4   1       60.28       68.32      1.41 o
  11   4   1       29.36       28.34      0.88 o
  12   4   1       12.93       14.42      0.70 o
 -13   5   1        0.40        0.37      0.47 o
 -12   5   1       16.39       17.11      0.78 o
 -11   5   1        0.01        0.05      0.40 o
 -10   5   1        0.41       -0.06      0.44 o
  -9   5   1       14.21       13.85      0.52 o
  -8   5   1        7.17        5.94      0.33 o
  -7   5   1       49.16       44.96      0.71 o
  -6   5   1        1.83        1.99      0.20 o
  -5   5   1       27.87       31.54      0.44 o
  -4   5   1        6.00        3.65      0.47 o
  -3   5   1     4631.18     4898.56     42.43 o
  -2   5   1     7109.62     7762.79     67.14 o
  -1   5   1     1204.99     1379.74     12.06 o
   0   5   1      296.30      309.32      2.62 o
   1   5   1      505.14      531.90      4.42 o
   2   5   1       31.96       35.23      0.42 o
   3   5   1      382.50      367.65      3.12 o
   4   5   1      144.55      124.05      1.17 o
   5   5   1       74.99       84.83      1.09 o
   6   5   1      328.03      316.60      2.79 o
   7   5   1      247.34      253.49      2.50 o
   8   5   1      369.24      366.64      3.78 o
   9   5   1      131.29      124.06      1.83 o
  10   5   1      165.98      164.47      2.21 o
  11   5   1        0.66        0.62      0.42 o
  12   5   1        0.11        0.00      0.40 o
 -12   6   1        1.21        2.08      0.52 o
 -11   6   1       34.67       36.18      1.39 o
 -10   6   1       51.10       49.97      1.15 o
  -9   6   1       28.09       25.64      0.60 o
  -8   6   1        3.68        3.25      0.29 o
  -7   6   1      151.80      154.26      1.78 o
  -6   6   1      244.29      226.38      2.21 o
  -5   6   1      222.90      221.15      1.99 o
  -4   6   1      112.09       89.17      1.00 o
  -3   6   1       33.30       31.17      0.47 o
  -2   6   1     2388.81     2517.10     21.90 o
  -1   6   1        3.13        3.00      0.21 o
   0   6   1       75.09       81.86      0.82 o
   1   6   1        1.44        0.38      0.11 o
   2   6   1      145.73      158.53      1.44 o
   3   6   1      193.87      187.81      1.69 o
   4   6   1      547.19      561.69      4.73 o
   5   6   1      108.01      111.15      1.11 o
   6   6   1       17.36       13.82      0.34 o
   7   6   1        2.33        2.03      0.26 o
   8   6   1      644.38      647.17      7.05 o
   9   6   1        2.19        2.34      0.39 o
  10   6   1        1.94        2.80      0.40 o
  11   6   1        1.36        1.23      0.37 o
  12   6   1        3.83        4.96      1.06 o
 -12   7   1        1.82        3.07      0.52 o
 -11   7   1        0.27        1.21      0.42 o
 -10   7   1        0.58        0.68      0.36 o
  -9   7   1      136.35      138.02      1.89 o
  -8   7   1      282.57      269.97      2.91 o
  -7   7   1        2.92        3.57      0.31 o
  -6   7   1       27.05       26.23      0.54 o
  -5   7   1       10.75       10.81      0.35 o
  -4   7   1      844.47      829.50      7.38 o
  -3   7   1       64.37       70.82      0.85 o
  -2   7   1      138.96      152.22      1.42 o
  -1   7   1      717.51      660.43      5.50 o
   0   7   1     1271.16     1390.21     11.37 o
   1   7   1      237.52      218.63      1.95 o
   2   7   1       34.32       28.98      0.40 o
   3   7   1        4.78        6.25      0.20 o
   4   7   1        6.65       10.09      0.48 o
   5   7   1      149.79      149.02      1.43 o
   6   7   1       73.76       67.95      1.25 o
   7   7   1       37.68       34.23      0.68 o
   8   7   1       55.26       55.44      1.54 o
   9   7   1       28.94       32.58      0.92 o
  10   7   1      234.22      243.21      3.04 o
  11   7   1        4.71        5.71      0.55 o
  12   7   1        2.74        2.92      0.61 o
 -12   8   1        5.35        8.09      0.67 o
 -11   8   1       65.40       67.50      1.48 o
 -10   8   1       15.51       15.67      0.61 o
  -9   8   1       18.35       14.67      0.55 o
  -8   8   1       51.92       56.04      1.02 o
  -7   8   1      149.34      137.68      1.64 o
  -6   8   1       19.10       23.23      0.53 o
  -5   8   1       14.02       11.81      0.37 o
  -4   8   1        0.01       -0.19      0.19 o
  -3   8   1      176.08      161.25      1.64 o
  -2   8   1      501.95      578.58      4.87 o
  -1   8   1       31.74       30.96      0.57 o
   0   8   1        0.40        0.36      0.32 o
   1   8   1      417.31      424.41      3.62 o
   2   8   1       50.54       43.82      0.56 o
   3   8   1        7.40        8.82      0.26 o
   4   8   1       71.49       60.70      0.71 o
   5   8   1      166.38      144.23      2.84 o
   6   8   1        3.96        4.61      0.33 o
   7   8   1       20.69       19.69      0.59 o
   8   8   1      423.86      432.83      4.89 o
   9   8   1       51.44       52.85      1.06 o
  10   8   1       40.12       46.26      1.15 o
  11   8   1       21.58       24.14      0.91 o
 -11   9   1        4.63        5.73      0.60 o
 -10   9   1        0.05        0.11      0.35 o
  -9   9   1       26.64       27.59      0.79 o
  -8   9   1       58.31       52.17      1.09 o
  -7   9   1        2.78        3.68      0.36 o
  -6   9   1       57.98       60.93      0.90 o
  -5   9   1       47.57       47.58      0.70 o
  -4   9   1        9.85        6.73      0.44 o
  -3   9   1     1153.44     1204.38     10.66 o
  -2   9   1     3231.50     3529.04     28.69 o
  -1   9   1      411.86      457.34      3.89 o
   0   9   1      348.66      308.55      2.72 o
   1   9   1       63.40       60.66      0.71 o
   2   9   1      125.91      107.94      1.09 o
   3   9   1       12.49       11.35      0.29 o
   4   9   1       55.29       55.17      0.82 o
   5   9   1      220.68      207.89      2.30 o
   6   9   1       26.33       27.01      1.25 o
   7   9   1       20.70       22.58      1.25 o
   8   9   1      226.75      239.51      2.97 o
   9   9   1       81.92       76.70      1.51 o
  10   9   1        0.23        0.94      0.44 o
  11   9   1       18.09       17.69      0.83 o
 -11  10   1        0.76        0.27      0.46 o
 -10  10   1        2.77        2.75      0.45 o
  -9  10   1        1.92        1.78      0.39 o
  -8  10   1        0.21        0.52      0.31 o
  -7  10   1        0.14        0.79      0.31 o
  -6  10   1        5.09        5.95      0.34 o
  -5  10   1      119.70      117.25      1.33 o
  -4  10   1        0.01       -0.23      0.23 o
  -3  10   1      553.46      565.25      5.18 o
  -2  10   1       24.49       30.75      0.56 o
  -1  10   1       53.56       44.33      0.59 o
   0  10   1      114.51      121.08      1.21 o
   1  10   1        7.48        5.01      0.23 o
   2  10   1       15.24       18.34      0.38 o
   3  10   1      155.13      143.86      1.53 o
   4  10   1      142.49      127.91      1.83 o
   5  10   1        1.34        1.10      0.26 o
   6  10   1        3.56        2.97      0.33 o
   7  10   1      171.61      181.92      2.61 o
   8  10   1        2.54        4.31      0.50 o
   9  10   1       16.71       19.00      0.81 o
  10  10   1        2.01        1.86      0.50 o
  11  10   1        2.65        3.54      0.57 o
 -10  11   1        0.00       -0.54      0.36 o
  -9  11   1        0.92        1.34      0.37 o
  -8  11   1        0.46        0.97      0.33 o
  -7  11   1       39.67       34.80      0.81 o
  -6  11   1        7.65        9.36      0.51 o
  -5  11   1        2.40        4.02      0.33 o
  -4  11   1        6.08        7.48      0.34 o
  -3  11   1       11.42        8.46      0.39 o
  -2  11   1        1.31        2.97      0.26 o
  -1  11   1      225.80      208.75      2.10 o
   0  11   1        5.45        7.72      0.32 o
   1  11   1       64.97       62.67      0.90 o
   2  11   1       49.77       45.55      0.94 o
   3  11   1       45.08       40.62      0.85 o
   4  11   1      149.84      143.25      2.20 o
   5  11   1      113.32      111.29      1.55 o
   6  11   1       26.20       23.32      0.70 o
   7  11   1       21.45       23.91      0.80 o
   8  11   1        0.41        0.92      0.42 o
   9  11   1        8.97       11.41      0.96 o
  10  11   1        7.59        8.83      0.62 o
 -10  12   1        6.86        8.21      0.65 o
  -9  12   1        1.81        3.01      0.45 o
  -8  12   1        0.93        1.13      0.36 o
  -7  12   1        0.08        0.04      0.36 o
  -6  12   1       17.12       14.47      0.55 o
  -5  12   1       73.63       69.69      1.28 o
  -4  12   1      101.33       92.34      1.17 o
  -3  12   1       13.42        8.71      0.38 o
  -2  12   1       55.01       45.91      0.82 o
  -1  12   1       70.40       71.48      0.95 o
   0  12   1        7.84        7.27      0.32 o
   1  12   1       97.50       99.11      1.19 o
   2  12   1       16.77       19.03      0.53 o
   3  12   1      217.79      215.83      2.97 o
   4  12   1       99.84      101.27      1.35 o
   5  12   1        1.14        1.73      0.36 o
   6  12   1        9.39       11.57      0.60 o
   7  12   1        0.13        0.96      0.49 o
   8  12   1       11.08       13.30      0.69 o
   9  12   1       11.76       13.04      0.70 o
  10  12   1       40.11       47.09      1.25 o
  -9  13   1        1.23        1.60      0.47 o
  -8  13   1        3.70        4.06      0.47 o
  -7  13   1       15.74       13.41      0.59 o
  -6  13   1        1.87        2.98      0.39 o
  -5  13   1        7.40        7.94      0.46 o
  -4  13   1       42.32       37.25      0.79 o
  -3  13   1      134.16      130.91      1.53 o
  -2  13   1      814.03      853.90      7.74 o
  -1  13   1        5.62        6.66      0.72 o
   0  13   1        0.16       -0.11      0.36 o
   1  13   1       50.20       47.19      0.85 o
   2  13   1       27.74       26.15      0.63 o
   3  13   1        3.66        3.96      0.34 o
   4  13   1        1.16        0.24      0.33 o
   5  13   1        8.16        7.09      0.46 o
   6  13   1       19.74       18.77      0.78 o
   7  13   1      101.49      112.86      2.65 o
   8  13   1       13.45       15.62      0.82 o
   9  13   1        3.82        4.18      0.55 o
  -8  14   1        1.41        3.34      0.52 o
  -7  14   1        0.01       -0.54      0.36 o
  -6  14   1        7.41        8.28      0.50 o
  -5  14   1        0.57        0.06      0.34 o
  -4  14   1       64.93       63.74      1.15 o
  -3  14   1       88.71       91.81      1.20 o
  -2  14   1       19.36       20.32      0.56 o
  -1  14   1        7.31        7.17      0.45 o
   0  14   1       10.37       10.50      0.48 o
   1  14   1        9.88        7.75      0.46 o
   2  14   1       95.90       95.43      2.02 o
   3  14   1       12.02       12.72      0.55 o
   4  14   1        3.22        2.55      0.47 o
   5  14   1       28.26       29.83      0.79 o
   6  14   1        4.13        4.15      0.50 o
   7  14   1       21.33       27.34      0.91 o
   8  14   1        7.92        8.79      0.70 o
  -7  15   1        1.05        1.62      0.44 o
  -6  15   1        3.45        3.96      0.64 o
  -5  15   1        0.15       -0.20      0.36 o
  -4  15   1       33.32       36.87      0.86 o
  -3  15   1        0.72        0.77      0.33 o
  -2  15   1       72.69       68.00      1.11 o
  -1  15   1        4.36        6.20      0.41 o
   0  15   1       19.61       15.69      0.63 o
   1  15   1       12.17       11.68      0.62 o
   2  15   1        1.30        1.16      0.42 o
   3  15   1       17.22       18.70      0.84 o
   4  15   1        3.44        3.28      0.43 o
   5  15   1        1.83        2.70      0.50 o
   6  15   1       25.25       28.79      0.91 o
   7  15   1        2.33        3.26      0.57 o
  -6  16   1        2.52        3.44      0.50 o
  -5  16   1        0.43        0.80      0.37 o
  -4  16   1        0.74        0.74      0.41 o
  -3  16   1       39.74       42.64      1.29 o
  -2  16   1       46.68       46.57      1.12 o
  -1  16   1        1.19        1.57      0.39 o
   0  16   1        6.60        6.47      0.57 o
   1  16   1        3.39        4.28      0.52 o
   2  16   1       22.28       22.18      0.85 o
   3  16   1        0.05        0.35      0.40 o
   4  16   1        0.44        0.99      0.44 o
   5  16   1        0.43        0.65      0.40 o
   6  16   1        3.37        4.32      0.55 o
  -5  17   1        0.94        0.94      0.58 o
  -4  17   1       18.70       21.53      0.88 o
  -3  17   1       49.44       48.55      1.20 o
  -2  17   1       31.38       28.95      0.86 o
  -1  17   1       33.30       34.78      1.23 o
   0  17   1       11.89       14.79      0.75 o
   1  17   1        0.20       -0.28      0.42 o
   2  17   1        1.84        1.36      0.50 o
   3  17   1        0.46       -0.45      0.40 o
   4  17   1        6.05        6.86      0.60 o
   5  17   1        0.01        0.67      0.58 o
  -2  18   1        0.07        0.20      0.58 o
  -1  18   1        6.11        6.82      1.23 o
   0  18   1        0.00       -0.36      0.58 o
   1  18   1        0.43        0.59      0.47 o
   2  18   1        0.25       -0.26      0.42 o
 -13   0   2        0.06       -0.30      0.57 o
 -12   0   2        4.22        3.15      0.57 o
 -11   0   2      126.20      106.52      2.58 o
 -10   0   2        3.28        2.35      0.46 o
  -9   0   2      106.36      107.05      3.62 o
  -8   0   2       76.17       59.87      2.58 o
  -7   0   2       51.81       27.74      0.57 o
  -6   0   2        8.49        3.26      0.33 o
  -5   0   2     8409.94     9359.34    112.20 o
  -4   0   2     2804.11     2817.48     41.55 o
  -3   0   2     5133.25     5108.25     59.71 o
  -2   0   2       98.38       95.68      1.21 o
  -1   0   2     9072.89     9780.31    112.02 o
   0   0   2      787.47      740.76      8.65 o
   1   0   2     7433.74     7376.63     84.53 o
   2   0   2      224.76      250.43      2.99 o
   3   0   2        1.30        0.64      0.16 o
   4   0   2      949.43      892.09     10.40 o
   5   0   2     2216.26     2237.99     25.79 o
   6   0   2      365.03      421.74      5.10 o
   7   0   2      409.21      420.08      5.15 o
   8   0   2       34.97       29.94      0.81 o
   9   0   2      124.67      140.84      2.08 o
  10   0   2        0.28       -0.13      0.69 o
  11   0   2        4.19        6.07      0.91 o
  12   0   2        0.84        1.11      0.57 o
  13   0   2       16.75       20.06      1.81 o
 -13   1   2        0.39       -0.45      0.40 o
 -12   1   2        0.10       -0.44      0.36 o
 -11   1   2        2.29        1.98      0.37 o
 -10   1   2      206.91      211.24      2.94 o
  -9   1   2      122.23      119.11      1.49 o
  -8   1   2        2.44        2.79      0.25 o
  -7   1   2       45.45       48.10      0.63 o
  -6   1   2      666.91      722.73      6.02 o
  -5   1   2       67.85       56.28      0.75 o
  -4   1   2     1149.09     1183.48     10.35 o
  -3   1   2     1630.94     1679.49     15.78 o
  -2   1   2      435.93      373.59      3.13 o
  -1   1   2     2401.24     2490.48     23.55 o
   0   1   2     4831.86     4832.90     39.23 o
   1   1   2     2503.79     2376.36     19.36 o
   2   1   2      498.69      524.78      4.34 o
   3   1   2      198.48      191.53      1.67 o
   4   1   2      189.51      202.78      1.79 o
   5   1   2      541.85      554.85      4.66 o
   6   1   2       30.72       28.25      0.44 o
   7   1   2       51.58       49.00      0.64 o
   8   1   2      196.53      197.00      3.13 o
   9   1   2       28.87       26.83      0.58 o
  10   1   2        3.45        4.67      0.35 o
  11   1   2        0.26        1.01      0.40 o
  12   1   2        8.73       11.62      0.62 o
 -13   2   2        1.41        1.35      0.47 o
 -12   2   2        1.15        1.32      0.37 o
 -11   2   2        0.36       -0.17      0.31 o
 -10   2   2        0.97        0.78      0.38 o
  -9   2   2       35.08       35.00      0.67 o
  -8   2   2      204.81      216.55      2.33 o
  -7   2   2       37.89       32.02      0.51 o
  -6   2   2      713.96      757.32      6.73 o
  -5   2   2      132.28      163.89      1.61 o
  -4   2   2      732.72      701.79      6.20 o
  -3   2   2       73.68       49.76      0.72 o
  -2   2   2       58.85       48.13      0.52 o
  -1   2   2      350.60      353.95      2.97 o
   0   2   2       20.62       34.46      0.37 o
   1   2   2       34.87       21.43      0.30 o
   2   2   2        0.34        1.05      0.10 o
   3   2   2      688.66      687.65      5.69 o
   4   2   2       18.97       19.20      0.60 o
   5   2   2      112.58      120.11      1.16 o
   6   2   2      148.38      160.92      1.52 o
   7   2   2       69.83       73.26      0.85 o
   8   2   2      108.76      107.17      1.14 o
   9   2   2       12.69       15.67      0.61 o
  10   2   2        0.04        0.01      0.29 o
  11   2   2        6.14        6.07      0.43 o
  12   2   2       18.53       20.47      0.96 o
 -13   3   2        0.86        0.79      0.44 o
 -12   3   2       10.37       12.33      0.59 o
 -11   3   2       18.87       20.00      0.70 o
 -10   3   2        1.66        1.12      0.33 o
  -9   3   2       80.28       90.92      1.35 o
  -8   3   2       27.81       27.99      0.57 o
  -7   3   2      146.90      148.65      1.53 o
  -6   3   2       15.87       23.85      0.43 o
  -5   3   2     2998.13     3236.89     28.03 o
  -4   3   2       34.95       41.82      0.53 o
  -3   3   2      106.79       91.38      0.85 o
  -2   3   2     1099.88     1127.32      9.22 o
  -1   3   2      388.65      477.19      3.96 o
   0   3   2      156.91      157.46      1.38 o
   1   3   2        2.38        4.60      0.86 o
   2   3   2      308.33      344.71      3.14 o
   3   3   2       33.40       30.73      0.44 o
   4   3   2     1096.09     1139.10      9.37 o
   5   3   2        1.66        1.55      0.20 o
   6   3   2      406.32      421.38      3.63 o
   7   3   2        9.28       10.58      0.30 o
   8   3   2        0.22        0.92      0.27 o
   9   3   2       36.81       39.84      0.69 o
  10   3   2       45.87       52.43      0.92 o
  11   3   2       24.67       25.87      0.85 o
  12   3   2        6.45        5.11      0.77 o
 -13   4   2        0.91        0.75      0.44 o
 -12   4   2        3.46        2.40      0.44 o
 -11   4   2       23.90       20.70      0.70 o
 -10   4   2        0.06        0.05      0.29 o
  -9   4   2        1.46        0.89      0.30 o
  -8   4   2       73.46       77.72      1.05 o
  -7   4   2      455.07      477.49      5.16 o
  -6   4   2      759.63      767.13      6.83 o
  -5   4   2     2385.35     2529.21     21.93 o
  -4   4   2      540.44      608.41      5.08 o
  -3   4   2      175.43      203.35      1.79 o
  -2   4   2     1585.33     1539.42     12.57 o
  -1   4   2      147.08      137.40      1.24 o
   0   4   2     1962.69     1920.57     15.63 o
   1   4   2     1324.82     1293.61     10.60 o
   2   4   2      171.94      169.95      1.64 o
   3   4   2      195.27      190.71      1.83 o
   4   4   2       75.90       62.10      0.68 o
   5   4   2      663.97      685.95      5.74 o
   6   4   2      540.29      562.93      4.78 o
   7   4   2       52.23       47.99      0.69 o
   8   4   2      276.97      277.37      2.75 o
   9   4   2       20.84       18.94      0.59 o
  10   4   2        1.18        0.76      0.36 o
  11   4   2       31.40       30.04      0.80 o
  12   4   2       13.86       15.50      0.88 o
 -12   5   2        0.56        0.75      0.42 o
 -11   5   2        0.11       -0.02      0.37 o
 -10   5   2        4.51        5.40      0.44 o
  -9   5   2        0.45        1.83      0.33 o
  -8   5   2       95.34       85.08      1.13 o
  -7   5   2       21.82       25.30      0.54 o
  -6   5   2        2.51        2.44      0.62 o
  -5   5   2     1624.05     1619.59     13.26 o
  -4   5   2     1864.09     1974.38     17.23 o
  -3   5   2       63.39       63.14      0.74 o
  -2   5   2        3.58        4.48      0.17 o
  -1   5   2       66.33       63.52      0.64 o
   0   5   2      250.82      243.47      2.10 o
   1   5   2       33.29       27.68      0.50 o
   2   5   2      336.23      367.21      3.14 o
   3   5   2      179.47      161.59      1.59 o
   4   5   2      112.29      115.93      1.81 o
   5   5   2      208.89      225.59      2.04 o
   6   5   2       31.69       26.13      0.76 o
   7   5   2       22.87       17.06      0.44 o
   8   5   2      125.86      129.56      1.45 o
   9   5   2        6.20        4.49      0.51 o
  10   5   2       79.29       84.35      1.53 o
  11   5   2        0.17        0.85      0.40 o
  12   5   2        4.40        4.02      0.66 o
 -12   6   2        0.62        0.07      0.42 o
 -11   6   2        3.40        4.29      0.72 o
 -10   6   2        2.38        2.29      0.36 o
  -9   6   2        0.01        0.07      0.25 o
  -8   6   2        0.03        0.19      0.22 o
  -7   6   2      660.65      680.39      6.68 o
  -6   6   2       43.37       35.44      1.09 o
  -5   6   2        0.02        0.45      0.19 o
  -4   6   2      196.82      164.35      1.65 o
  -3   6   2      801.70      868.32      7.70 o
  -2   6   2     1610.12     1777.60     14.53 o
  -1   6   2      407.91      416.50      3.52 o
   0   6   2      405.24      408.01      3.45 o
   1   6   2      476.96      500.72      4.20 o
   2   6   2       48.52       52.73      0.60 o
   3   6   2      677.25      684.15      5.71 o
   4   6   2        5.71        4.57      0.27 o
   5   6   2       85.60       79.19      1.02 o
   6   6   2        4.10        4.19      0.25 o
   7   6   2       43.46       41.49      0.68 o
   8   6   2       18.31       14.30      0.50 o
   9   6   2        0.64        1.26      0.44 o
  10   6   2       12.12        9.76      0.59 o
  11   6   2       10.06        8.73      0.60 o
  12   6   2        1.49        2.51      0.61 o
 -12   7   2        0.03        0.07      0.55 o
 -11   7   2        1.09        1.38      0.42 o
 -10   7   2        4.06        4.30      0.47 o
  -9   7   2        6.31        7.21      0.38 o
  -8   7   2        0.02        0.38      0.29 o
  -7   7   2       23.38       23.45      0.57 o
  -6   7   2      230.24      218.37      5.42 o
  -5   7   2       20.09       21.71      0.43 o
  -4   7   2      518.72      582.42      5.28 o
  -3   7   2      393.46      406.69      3.74 o
  -2   7   2        0.51       -0.02      0.11 o
  -1   7   2       38.56       34.29      0.48 o
   0   7   2      168.61      178.25      1.62 o
   1   7   2       16.04       14.59      0.28 o
   2   7   2      258.57      247.64      2.35 o
   3   7   2      134.17      148.90      1.41 o
   4   7   2       10.78       10.25      0.35 o
   5   7   2      216.09      218.11      4.91 o
   6   7   2      172.14      177.42      1.86 o
   7   7   2        0.11        0.72      0.28 o
   8   7   2        0.30        0.39      0.33 o
   9   7   2        6.48        6.87      0.52 o
  10   7   2       16.69       16.46      0.69 o
  11   7   2        2.67        2.37      0.47 o
 -12   8   2        8.18       10.47      0.67 o
 -11   8   2        0.02        0.40      0.46 o
 -10   8   2       12.73       14.55      0.73 o
  -9   8   2        5.68        4.90      0.41 o
  -8   8   2       27.84       32.86      0.69 o
  -7   8   2        6.88        7.01      0.40 o
  -6   8   2      118.97      108.05      1.57 o
  -5   8   2      376.84      412.96      4.69 o
  -4   8   2       68.77       66.26      0.83 o
  -3   8   2      268.66      270.70      2.59 o
  -2   8   2       70.66       77.79      0.84 o
  -1   8   2      247.44      244.44      2.18 o
   0   8   2       48.83       42.53      0.73 o
   1   8   2      200.61      168.55      1.58 o
   2   8   2       52.50       50.37      0.70 o
   3   8   2      157.33      170.03      1.61 o
   4   8   2       66.25       49.59      0.69 o
   5   8   2      143.64      139.31      1.51 o
   6   8   2        0.03        0.41      0.26 o
   7   8   2      289.82      294.13      3.47 o
   8   8   2       62.10       57.55      1.86 o
   9   8   2        7.01        8.06      0.67 o
  10   8   2        1.81        1.78      0.44 o
  11   8   2        0.32        0.37      0.44 o
 -11   9   2       16.95       20.74      0.88 o
 -10   9   2        0.23       -0.15      0.35 o
  -9   9   2        0.91        0.51      0.31 o
  -8   9   2       13.99       13.73      0.49 o
  -7   9   2        0.01        0.33      0.26 o
  -6   9   2       50.09       50.61      0.82 o
  -5   9   2      114.92      126.44      2.23 o
  -4   9   2      146.20      150.36      2.60 o
  -3   9   2      120.76      125.97      1.38 o
  -2   9   2      141.47      133.73      1.43 o
  -1   9   2        2.35        0.96      0.27 o
   0   9   2       89.36       79.23      0.85 o
   1   9   2       98.12       95.27      1.00 o
   2   9   2        1.00        0.32      0.15 o
   3   9   2        0.03        0.81      0.18 o
   4   9   2       20.52       17.86      0.43 o
   5   9   2      221.83      214.97      2.63 o
   6   9   2        6.69        8.24      0.45 o
   7   9   2        0.38        1.43      0.36 o
   8   9   2       98.88       94.39      1.66 o
   9   9   2        2.53        3.65      0.47 o
  10   9   2        7.22        7.30      0.57 o
  11   9   2        4.56        5.21      0.55 o
 -11  10   2        0.96        2.49      0.52 o
 -10  10   2        0.60        1.05      0.39 o
  -9  10   2        1.10        0.25      0.42 o
  -8  10   2        9.69        9.67      0.58 o
  -7  10   2      140.69      125.73      1.60 o
  -6  10   2       69.78       66.16      1.00 o
  -5  10   2        9.40        6.61      0.34 o
  -4  10   2        6.98        4.45      0.28 o
  -3  10   2        0.66        0.76      0.21 o
  -2  10   2       12.60       16.30      0.41 o
  -1  10   2       44.99       43.65      0.78 o
   0  10   2       10.13        9.59      0.30 o
   1  10   2       11.39       12.96      0.34 o
   2  10   2        1.25        2.25      0.27 o
   3  10   2       80.09       78.91      0.97 o
   4  10   2       33.58       31.20      0.98 o
   5  10   2      147.00      143.20      1.92 o
   6  10   2       74.93       70.98      2.20 o
   7  10   2       19.14       17.25      0.63 o
   8  10   2        4.69        3.05      0.42 o
   9  10   2        0.17        0.39      0.42 o
  10  10   2        3.92        4.12      0.52 o
 -10  11   2        3.81        5.18      0.48 o
  -9  11   2        0.51        0.47      0.37 o
  -8  11   2        1.30        1.36      0.37 o
  -7  11   2        0.99        0.57      0.33 o
  -6  11   2       22.15       19.90      0.55 o
  -5  11   2        0.56        1.75      0.29 o
  -4  11   2       34.83       38.90      0.73 o
  -3  11   2       13.25       14.06      0.41 o
  -2  11   2       20.20       19.99      0.46 o
  -1  11   2        5.76        5.34      0.30 o
   0  11   2      152.52      146.09      1.88 o
   1  11   2       89.08       84.71      0.97 o
   2  11   2       22.61       23.62      0.50 o
   3  11   2       42.02       33.05      0.77 o
   4  11   2       21.14       26.74      0.70 o
   5  11   2       71.42       66.04      1.15 o
   6  11   2       53.85       49.13      1.01 o
   7  11   2       13.48       12.81      0.62 o
   8  11   2        4.87        5.53      0.55 o
   9  11   2        1.69        1.71      0.46 o
  10  11   2       13.21       14.96      0.75 o
 -10  12   2        0.63        0.40      0.41 o
  -9  12   2        4.36        5.14      0.49 o
  -8  12   2       14.73       18.84      0.68 o
  -7  12   2        0.12        0.16      0.33 o
  -6  12   2       40.60       42.67      0.91 o
  -5  12   2        0.75        0.95      0.29 o
  -4  12   2       23.50       20.66      0.52 o
  -3  12   2       86.39       88.17      1.11 o
  -2  12   2       92.06       83.18      1.80 o
  -1  12   2        0.02       -0.23      0.21 o
   0  12   2      106.47       98.84      1.41 o
   1  12   2        3.17        3.13      0.29 o
   2  12   2       35.23       37.79      0.93 o
   3  12   2        9.71       10.25      0.46 o
   4  12   2      136.41      126.04      1.80 o
   5  12   2        6.88        9.44      0.68 o
   6  12   2        2.47        5.50      0.45 o
   7  12   2       73.22       73.63      1.59 o
   8  12   2       29.54       31.30      1.01 o
   9  12   2        1.39        1.10      0.58 o
  -9  13   2        0.00       -0.28      0.37 o
  -8  13   2        1.30        1.51      0.39 o
  -7  13   2        1.83        1.06      0.37 o
  -6  13   2       32.17       32.71      0.83 o
  -5  13   2        1.14        1.46      0.31 o
  -4  13   2        0.19       -0.29      0.29 o
  -3  13   2        5.53        7.62      0.36 o
  -2  13   2        4.80        5.81      0.35 o
  -1  13   2       58.17       53.95      0.82 o
   0  13   2        1.18        0.91      0.28 o
   1  13   2        9.78       10.88      0.60 o
   2  13   2       15.71       13.68      0.55 o
   3  13   2       48.27       47.84      0.97 o
   4  13   2       16.22       15.49      0.63 o
   5  13   2       19.31       16.86      0.64 o
   6  13   2        6.83        7.85      0.52 o
   7  13   2        0.14        1.47      0.47 o
   8  13   2        0.69        0.74      0.44 o
   9  13   2        0.01        0.59      0.42 o
  -8  14   2        2.99        3.26      0.48 o
  -7  14   2       12.55       10.73      0.55 o
  -6  14   2       11.49       10.51      0.54 o
  -5  14   2        0.00       -0.08      0.33 o
  -4  14   2        0.54       -0.08      0.31 o
  -3  14   2       62.17       63.63      0.96 o
  -2  14   2       21.40       23.43      0.59 o
  -1  14   2       11.68       12.75      0.45 o
   0  14   2       15.05       14.29      0.65 o
   1  14   2       57.78       54.50      1.31 o
   2  14   2       41.04       42.66      1.36 o
   3  14   2        0.00        0.11      0.37 o
   4  14   2        0.54        0.56      0.36 o
   5  14   2        0.19        0.52      0.36 o
   6  14   2       17.15       18.17      0.80 o
   7  14   2       21.64       23.14      0.91 o
   8  14   2        0.63        1.61      0.50 o
  -7  15   2        0.28        1.36      0.39 o
  -6  15   2        0.46        0.03      0.37 o
  -5  15   2        0.13        0.03      0.35 o
  -4  15   2        4.02        3.18      0.39 o
  -3  15   2        9.44        9.32      0.43 o
  -2  15   2        7.35        7.60      0.67 o
  -1  15   2       18.06       16.45      0.81 o
   0  15   2       53.10       53.69      1.86 o
   1  15   2        3.92        5.11      0.50 o
   2  15   2        0.09        0.30      0.40 o
   3  15   2        0.02       -0.65      0.44 o
   4  15   2        3.78        2.88      0.50 o
   5  15   2       19.32       21.00      0.74 o
   6  15   2       21.71       20.83      0.83 o
   7  15   2        5.36        4.66      0.57 o
  -6  16   2        4.08        6.37      0.51 o
  -5  16   2        0.87        0.34      0.37 o
  -4  16   2        0.06       -0.13      0.53 o
  -3  16   2       48.26       49.61      2.17 o
  -2  16   2       22.39       23.70      0.88 o
  -1  16   2        0.78        0.70      0.42 o
   0  16   2        0.11        0.25      0.40 o
   1  16   2       14.72       18.08      0.80 o
   2  16   2        2.20        4.17      0.52 o
   3  16   2        0.05       -0.20      0.42 o
   4  16   2        5.83        6.93      0.60 o
   5  16   2        1.13        1.47      0.49 o
   6  16   2        1.02        2.91      0.52 o
  -4  17   2        4.13        2.28      0.56 o
  -3  17   2        1.78        2.88      1.21 o
  -2  17   2        0.20       -0.20      0.85 o
  -1  17   2        0.38        0.13      0.44 o
   0  17   2        0.22        0.13      0.42 o
   1  17   2        0.49        0.46      0.44 o
   2  17   2        0.05        0.60      0.42 o
   3  17   2        0.33       -0.19      0.47 o
   4  17   2        1.08        0.08      0.47 o
  -2  18   2        0.66       -0.31      1.01 o
  -1  18   2        0.56       -0.22      0.50 o
   0  18   2        0.25        0.51      0.46 o
   1  18   2        0.00        0.38      0.47 o
 -13   1   3        2.68        2.85      0.50 o
 -12   1   3        2.17        2.12      0.37 o
 -11   1   3       11.22       10.80      0.54 o
 -10   1   3        0.40        0.50      0.28 o
  -9   1   3        9.97        8.71      0.39 o
  -8   1   3      151.15      146.24      1.70 o
  -7   1   3       18.03       12.44      0.36 o
  -6   1   3       15.74        8.21      0.26 o
  -5   1   3      312.05      371.15      3.40 o
  -4   1   3       47.01       50.06      0.62 o
  -3   1   3     1118.68     1164.36      9.55 o
  -2   1   3       71.23       77.97      0.76 o
  -1   1   3      778.84      747.35      6.18 o
   0   1   3      535.57      591.62      4.90 o
   1   1   3       18.18       24.87      0.42 o
   2   1   3        3.72        4.17      0.15 o
   3   1   3       10.99       14.24      0.48 o
   4   1   3      432.30      447.77      3.79 o
   5   1   3      193.19      241.88      2.16 o
   6   1   3        9.41       10.65      0.28 o
   7   1   3       18.28       16.66      0.38 o
   8   1   3        0.34        0.20      0.26 o
   9   1   3       13.28       15.59      0.58 o
  10   1   3        6.64        7.23      0.52 o
  11   1   3       11.50       12.21      0.55 o
  12   1   3        0.51        1.01      0.57 o
 -13   2   3        0.78        0.22      0.39 o
 -12   2   3       11.48       15.96      0.65 o
 -11   2   3        5.84        7.42      0.46 o
 -10   2   3      139.34      122.33      1.73 o
  -9   2   3      132.47      112.13      1.42 o
  -8   2   3        0.45        1.11      0.25 o
  -7   2   3      170.04      170.73      3.54 o
  -6   2   3       55.10       54.70      0.74 o
  -5   2   3       30.92       23.17      0.42 o
  -4   2   3     1059.80     1124.03      9.85 o
  -3   2   3       53.36       80.46      0.80 o
  -2   2   3      195.66      188.19      1.67 o
  -1   2   3     1043.30     1044.54      8.58 o
   0   2   3      944.86      914.10      7.53 o
   1   2   3        3.19        5.20      0.17 o
   2   2   3      601.11      682.17      5.67 o
   3   2   3     2992.84     3166.43     27.40 o
   4   2   3     1449.47     1481.83     12.14 o
   5   2   3      102.48      119.12      1.16 o
   6   2   3      128.40      118.36      1.18 o
   7   2   3        1.74        2.55      0.26 o
   8   2   3        6.00        5.89      0.41 o
   9   2   3       10.39        7.62      0.39 o
  10   2   3        6.89        8.95      0.43 o
  11   2   3        0.82        0.80      0.40 o
  12   2   3        5.25        5.86      0.80 o
 -13   3   3        4.72        6.37      0.52 o
 -12   3   3        9.25        9.91      0.58 o
 -11   3   3        0.29       -0.32      0.30 o
 -10   3   3        0.02       -0.12      0.33 o
  -9   3   3       36.88       39.83      0.94 o
  -8   3   3       31.60       29.26      0.61 o
  -7   3   3      264.49      279.11      2.89 o
  -6   3   3        0.86        1.36      0.17 o
  -5   3   3        1.56        4.27      0.25 o
  -4   3   3      841.02      870.98      7.68 o
  -3   3   3      115.97      100.63      0.97 o
  -2   3   3        0.84        0.17      0.09 o
  -1   3   3      196.44      190.12      1.67 o
   0   3   3      517.90      540.54      4.82 o
   1   3   3        0.13        0.96      0.11 o
   2   3   3      280.04      271.22      2.76 o
   3   3   3     1406.41     1494.71     13.11 o
   4   3   3      500.43      538.33      4.82 o
   5   3   3      419.07      495.33      4.22 o
   6   3   3       21.68       20.88      0.46 o
   7   3   3        0.03        0.06      0.23 o
   8   3   3        1.53        1.03      0.24 o
   9   3   3       24.41       25.26      0.55 o
  10   3   3        8.71        9.12      0.46 o
  11   3   3        1.33        1.02      0.42 o
  12   3   3        5.36        6.58      0.85 o
 -12   4   3        0.06       -0.19      0.50 o
 -11   4   3        0.01       -0.11      0.31 o
 -10   4   3        7.23        7.17      0.43 o
  -9   4   3        1.37        2.50      0.37 o
  -8   4   3      169.11      158.40      2.03 o
  -7   4   3       55.19       45.78      0.79 o
  -6   4   3        2.17        3.14      0.21 o
  -5   4   3        0.39        2.77      0.18 o
  -4   4   3      744.54      811.22      6.74 o
  -3   4   3      686.51      737.35      6.12 o
  -2   4   3       76.87       87.40      0.88 o
  -1   4   3      239.09      280.74      2.42 o
   0   4   3       98.40       84.34      0.83 o
   1   4   3     1315.72     1437.09     12.59 o
   2   4   3      281.41      322.56      3.26 o
   3   4   3        9.72       11.85      0.60 o
   4   4   3      213.56      218.96      2.13 o
   5   4   3       23.17       29.46      0.66 o
   6   4   3      103.66      114.03      1.37 o
   7   4   3       31.09       30.70      0.57 o
   8   4   3       14.76       15.10      0.46 o
   9   4   3        1.03        2.13      0.33 o
  10   4   3        0.93        1.91      0.37 o
  11   4   3        2.11        2.74      0.44 o
  12   4   3        5.03        7.06      0.85 o
 -12   5   3        1.07        0.76      0.39 o
 -11   5   3        0.75        0.19      0.33 o
 -10   5   3        0.62        1.33      0.33 o
  -9   5   3        0.21        1.66      0.33 o
  -8   5   3      100.12       89.95      1.22 o
  -7   5   3      236.07      251.16      2.71 o
  -6   5   3        1.91        2.07      0.25 o
  -5   5   3      317.31      330.53      3.09 o
  -4   5   3      402.37      433.11      3.68 o
  -3   5   3      601.01      593.06      4.98 o
  -2   5   3       92.93       84.19      0.85 o
  -1   5   3      330.12      314.80      2.72 o
   0   5   3      912.97      961.07      7.93 o
   1   5   3       93.79       86.40      1.05 o
   2   5   3      249.23      259.06      2.67 o
   3   5   3     1173.82     1189.74     10.51 o
   4   5   3       31.84       35.29      0.56 o
   5   5   3      102.58      112.24      1.24 o
   6   5   3        0.00       -0.12      0.17 o
   7   5   3       31.99       33.04      0.66 o
   8   5   3        7.49        7.96      0.38 o
   9   5   3        1.91        1.93      0.31 o
  10   5   3        2.23        3.18      0.42 o
  11   5   3        9.35        9.85      0.59 o
  12   5   3        2.26        3.91      0.77 o
 -12   6   3        1.39        1.66      0.50 o
 -11   6   3        0.66        0.64      0.36 o
 -10   6   3        2.44        1.17      0.33 o
  -9   6   3      135.25      112.35      1.96 o
  -8   6   3        6.75        6.88      0.35 o
  -7   6   3       83.69       85.90      1.33 o
  -6   6   3        0.18        0.33      0.21 o
  -5   6   3        1.94        0.94      0.19 o
  -4   6   3      224.41      234.94      2.28 o
  -3   6   3      170.92      202.70      1.84 o
  -2   6   3        1.06        4.62      0.18 o
  -1   6   3       46.55       38.64      0.48 o
   0   6   3      261.70      310.95      2.68 o
   1   6   3        4.16        3.90      0.19 o
   2   6   3       21.95       21.16      0.39 o
   3   6   3     1154.32     1176.23     10.42 o
   4   6   3      302.47      296.74      2.82 o
   5   6   3        1.60        3.78      0.24 o
   6   6   3       12.36       12.26      0.42 o
   7   6   3       29.15       24.41      0.59 o
   8   6   3        6.57        8.13      0.41 o
   9   6   3       23.81       21.81      0.64 o
  10   6   3        2.28        3.12      0.44 o
  11   6   3        0.18        0.25      0.42 o
 -12   7   3        0.27        1.15      0.57 o
 -11   7   3       43.53       44.18      1.10 o
 -10   7   3        3.92        3.89      0.50 o
  -9   7   3        0.60        1.01      0.30 o
  -8   7   3        0.20        0.42      0.35 o
  -7   7   3      404.14      396.85      4.08 o
  -6   7   3        0.05        0.03      0.19 o
  -5   7   3       57.11       54.52      0.82 o
  -4   7   3       30.47       37.14      0.56 o
  -3   7   3        2.53        1.04      0.16 o
  -2   7   3      298.01      344.85      2.99 o
  -1   7   3      468.54      502.78      4.26 o
   0   7   3       52.53       54.81      0.64 o
   1   7   3       90.85       77.46      0.81 o
   2   7   3       26.23       26.48      0.38 o
   3   7   3      288.06      297.05      2.82 o
   4   7   3        6.09        6.32      0.34 o
   5   7   3      487.14      479.77      5.90 o
   6   7   3       41.04       43.80      0.76 o
   7   7   3        4.60        3.97      0.42 o
   8   7   3       23.64       22.75      0.64 o
   9   7   3       16.09       14.88      0.62 o
  10   7   3       13.19       16.25      0.81 o
  11   7   3        0.01       -0.04      0.38 o
 -11   8   3        3.73        4.66      0.55 o
 -10   8   3        0.99        0.80      0.37 o
  -9   8   3        8.58        7.92      0.42 o
  -8   8   3       53.32       45.44      0.83 o
  -7   8   3        0.77        0.59      0.26 o
  -6   8   3        3.29        3.13      0.40 o
  -5   8   3        0.55        0.87      0.22 o
  -4   8   3        3.51        3.23      0.22 o
  -3   8   3       95.45       84.66      0.99 o
  -2   8   3       89.53       90.59      1.03 o
  -1   8   3       79.95       93.55      1.02 o
   0   8   3       64.13       68.17      0.76 o
   1   8   3        2.10        1.95      0.17 o
   2   8   3       94.83       83.72      0.97 o
   3   8   3      116.13      110.71      1.37 o
   4   8   3       19.94       15.29      0.48 o
   5   8   3       70.15       71.05      1.72 o
   6   8   3        0.07       -0.30      0.25 o
   7   8   3       11.06        8.81      0.48 o
   8   8   3        1.02        0.11      0.33 o
   9   8   3        7.30        6.89      0.52 o
  10   8   3        1.71        1.43      0.42 o
  11   8   3        2.24        2.46      0.44 o
 -11   9   3        0.45        1.41      0.47 o
 -10   9   3        0.13        0.50      0.41 o
  -9   9   3        5.30        5.04      0.36 o
  -8   9   3        0.18        0.33      0.28 o
  -7   9   3       74.10       64.37      1.00 o
  -6   9   3      119.94      107.68      1.51 o
  -5   9   3       14.44       13.56      0.48 o
  -4   9   3       31.27       31.68      0.55 o
  -3   9   3       19.11       22.23      0.54 o
  -2   9   3      219.65      219.39      2.63 o
  -1   9   3      462.71      464.55      4.00 o
   0   9   3       81.71       72.75      0.88 o
   1   9   3        0.53        0.14      0.17 o
   2   9   3        3.38        2.42      0.25 o
   3   9   3       41.53       39.21      0.77 o
   4   9   3      288.06      285.41      3.33 o
   5   9   3        5.42        3.32      0.36 o
   6   9   3       17.61       18.63      0.57 o
   7   9   3       14.05       15.63      0.59 o
   8   9   3        7.09        7.26      0.46 o
   9   9   3        2.19        2.75      0.46 o
  10   9   3        0.28        0.65      0.40 o
 -11  10   3        3.68        4.37      0.57 o
 -10  10   3        0.06        0.52      0.42 o
  -9  10   3       15.10       14.75      0.60 o
  -8  10   3       11.22       13.48      0.50 o
  -7  10   3        0.01        0.35      0.41 o
  -6  10   3        0.00        0.31      0.26 o
  -5  10   3       31.74       30.86      0.75 o
  -4  10   3       46.60       39.57      0.73 o
  -3  10   3       37.10       34.00      0.60 o
  -2  10   3       99.02       91.82      1.64 o
  -1  10   3       47.26       41.76      0.78 o
   0  10   3       94.56       79.14      0.90 o
   1  10   3      308.89      302.53      5.49 o
   2  10   3      211.79      216.14      2.37 o
   3  10   3       17.22       19.00      0.52 o
   4  10   3        2.08        1.79      0.34 o
   5  10   3      124.96      123.21      1.73 o
   6  10   3        3.12        1.61      0.36 o
   7  10   3        1.51        1.76      0.37 o
   8  10   3        1.24        1.65      0.42 o
   9  10   3        0.74        0.30      0.40 o
  10  10   3        3.94        4.66      0.52 o
 -10  11   3        0.23       -0.17      0.42 o
  -9  11   3        5.01        5.46      0.51 o
  -8  11   3       40.26       37.69      1.18 o
  -7  11   3       87.60       88.79      1.30 o
  -6  11   3        7.45       12.16      0.46 o
  -5  11   3        2.11        2.24      0.31 o
  -4  11   3        1.14        2.61      0.31 o
  -3  11   3       10.04       10.83      0.37 o
  -2  11   3        4.12        2.61      0.25 o
  -1  11   3       43.74       45.84      1.06 o
   0  11   3      212.89      219.60      2.43 o
   1  11   3       29.03       28.39      0.63 o
   2  11   3       28.24       27.07      0.61 o
   3  11   3      223.38      224.56      3.14 o
   4  11   3       73.46       71.40      1.80 o
   5  11   3       79.02       78.76      1.43 o
   6  11   3        3.62        3.63      0.39 o
   7  11   3        1.74        1.96      0.37 o
   8  11   3        0.20       -0.25      0.39 o
   9  11   3        0.15        0.75      0.40 o
  -9  12   3        1.97        2.37      0.41 o
  -8  12   3        0.42        0.61      0.48 o
  -7  12   3        5.91        4.54      0.40 o
  -6  12   3        6.44        6.25      0.42 o
  -5  12   3        1.27        2.48      0.31 o
  -4  12   3        0.61        0.76      0.27 o
  -3  12   3       12.47        8.48      0.36 o
  -2  12   3        5.44        4.63      0.35 o
  -1  12   3       12.75       13.66      0.47 o
   0  12   3        0.15        0.37      0.30 o
   1  12   3       62.70       65.07      1.11 o
   2  12   3        1.41        2.79      0.42 o
   3  12   3       13.59       13.36      0.55 o
   4  12   3        0.81        1.02      0.33 o
   5  12   3        0.78        1.33      0.36 o
   6  12   3        3.10        0.97      0.36 o
   7  12   3        5.29        4.54      0.55 o
   8  12   3        3.93        5.44      0.52 o
   9  12   3        1.41        1.91      0.50 o
  -9  13   3        5.11        8.20      0.55 o
  -8  13   3        0.15        0.31      0.39 o
  -7  13   3        8.16        8.66      0.58 o
  -6  13   3       24.12       20.45      0.62 o
  -5  13   3        0.82       -0.02      0.29 o
  -4  13   3        7.43        8.68      0.47 o
  -3  13   3        1.36        0.91      0.25 o
  -2  13   3        8.24        7.62      0.41 o
  -1  13   3       19.41       17.22      0.82 o
   0  13   3        0.19       -0.03      0.30 o
   1  13   3        3.40        3.45      0.42 o
   2  13   3        5.26        4.04      0.44 o
   3  13   3       28.79       31.73      0.80 o
   4  13   3        7.69        8.52      0.51 o
   5  13   3       18.38       17.69      0.64 o
   6  13   3        0.10        0.08      0.36 o
   7  13   3        6.52        7.10      0.60 o
   8  13   3        0.69        0.86      0.44 o
  -8  14   3        1.47        0.98      0.43 o
  -7  14   3        0.10        0.05      0.43 o
  -6  14   3        0.33        0.74      0.35 o
  -5  14   3        0.13       -0.03      0.29 o
  -4  14   3        0.22        0.13      0.33 o
  -3  14   3        6.61        6.74      0.47 o
  -2  14   3        0.01        0.03      0.33 o
  -1  14   3       27.37       25.39      0.94 o
   0  14   3        2.18        3.18      0.44 o
   1  14   3        2.14        1.89      0.42 o
   2  14   3        0.43        0.88      0.44 o
   3  14   3        1.59        1.20      0.42 o
   4  14   3        3.05        3.49      0.39 o
   5  14   3       13.69       14.15      0.71 o
   6  14   3       23.65       22.98      0.77 o
   7  14   3        1.44        1.36      0.49 o
  -7  15   3        1.12        1.90      0.41 o
  -6  15   3        1.27        1.60      0.39 o
  -5  15   3        8.48       11.07      0.65 o
  -4  15   3        6.32        6.66      0.48 o
  -3  15   3        2.29        2.26      0.41 o
  -2  15   3       26.32       28.17      0.78 o
  -1  15   3        0.21       -0.20      0.40 o
   0  15   3        2.61        2.99      0.75 o
   1  15   3       19.11       21.58      0.83 o
   2  15   3       40.55       38.87      1.05 o
   3  15   3        3.93        3.95      0.52 o
   4  15   3        0.01        0.60      0.42 o
   5  15   3       14.58       16.89      0.68 o
   6  15   3        0.01        0.36      0.41 o
  -6  16   3       12.77       16.25      0.79 o
  -5  16   3        0.06        0.52      0.49 o
  -4  16   3       21.76       30.24      0.95 o
  -3  16   3       17.88       20.88      0.96 o
  -2  16   3        4.47        4.97      0.67 o
  -1  16   3        0.97        0.29      0.46 o
   0  16   3        5.03        5.77      0.57 o
   1  16   3        1.84        1.61      0.50 o
   2  16   3        2.54        3.09      0.50 o
   3  16   3        9.51        9.94      0.65 o
   4  16   3        0.43        0.03      0.42 o
   5  16   3        0.11        0.63      0.47 o
  -4  17   3        0.16       -0.24      0.50 o
  -3  17   3        8.50        8.77      0.84 o
  -2  17   3        1.71        1.89      0.83 o
  -1  17   3        0.42       -0.10      0.40 o
   0  17   3        0.39        1.31      0.50 o
   1  17   3        0.24       -0.33      0.42 o
   2  17   3        0.02       -0.25      0.42 o
   3  17   3        1.15        1.71      0.52 o
 -13   0   4        0.00        0.13      0.63 o
 -12   0   4        9.04        5.38      0.71 o
 -11   0   4       78.41       65.49      1.92 o
 -10   0   4       11.80       13.82      0.89 o
  -9   0   4       19.71       20.42      0.77 o
  -8   0   4       61.83       69.92      1.42 o
  -7   0   4       61.36       52.85      1.12 o
  -6   0   4      361.36      363.74      5.19 o
  -5   0   4       74.91       67.63      1.02 o
  -4   0   4      160.31      146.73      1.96 o
  -3   0   4      109.27       99.80      1.41 o
  -2   0   4      558.23      620.49      7.34 o
  -1   0   4       57.26       54.21      1.40 o
   0   0   4       34.72       37.45      0.78 o
   1   0   4      375.68      368.56      4.47 o
   2   0   4     1593.24     1791.50     20.71 o
   3   0   4        7.94        5.00      0.26 o
   4   0   4       48.45       45.06      0.79 o
   5   0   4       12.31       16.69      0.46 o
   6   0   4       69.82       72.42      1.72 o
   7   0   4       50.93       43.40      1.03 o
   8   0   4       26.26       23.27      0.80 o
   9   0   4        0.07       -0.52      0.35 o
  10   0   4        0.89        0.43      0.50 o
  11   0   4        0.24        0.85      0.63 o
  12   0   4        1.44        1.41      0.80 o
 -13   1   4       18.06       19.82      0.82 o
 -12   1   4        0.01        0.50      0.40 o
 -11   1   4        9.01        8.52      0.50 o
 -10   1   4       81.97       75.62      1.27 o
  -9   1   4      134.41      118.55      1.50 o
  -8   1   4        0.24        0.60      0.25 o
  -7   1   4        2.47        3.13      0.25 o
  -6   1   4       35.46       34.75      0.54 o
  -5   1   4       18.33       20.22      0.38 o
  -4   1   4       10.25        8.19      0.21 o
  -3   1   4       76.53       85.62      0.87 o
  -2   1   4      553.50      581.54      4.88 o
  -1   1   4     1391.11     1531.95     12.54 o
   0   1   4       14.91       12.95      0.27 o
   1   1   4      876.19     1041.58      9.14 o
   2   1   4        4.36        4.91      0.18 o
   3   1   4      242.32      323.81      2.80 o
   4   1   4       37.38       30.26      0.60 o
   5   1   4        8.07        9.52      0.26 o
   6   1   4       52.08       45.15      0.82 o
   7   1   4       20.66       17.84      0.42 o
   8   1   4        0.41        0.17      0.31 o
   9   1   4        0.07       -0.03      0.28 o
  10   1   4        2.42        1.61      0.36 o
  11   1   4        2.28        3.55      0.61 o
  12   1   4        0.10        0.10      0.57 o
 -12   2   4        0.00        0.20      0.36 o
 -11   2   4       19.06       20.22      0.93 o
 -10   2   4       42.92       37.44      0.83 o
  -9   2   4       37.67       48.74      0.95 o
  -8   2   4        0.79        1.24      0.25 o
  -7   2   4       72.58       78.47      1.05 o
  -6   2   4       13.90       11.03      0.32 o
  -5   2   4       15.74       19.82      0.40 o
  -4   2   4        1.86        2.21      0.12 o
  -3   2   4      329.92      349.38      3.02 o
  -2   2   4        1.15        2.09      0.14 o
  -1   2   4      117.19      133.01      1.26 o
   0   2   4        2.91        6.48      0.20 o
   1   2   4     1103.78     1213.82      9.97 o
   2   2   4      497.52      495.02      4.17 o
   3   2   4      102.02      101.90      1.01 o
   4   2   4       53.37       54.95      0.65 o
   5   2   4       80.38       83.50      0.90 o
   6   2   4       14.96       12.02      0.34 o
   7   2   4       21.79       19.32      0.58 o
   8   2   4        2.72        2.57      0.29 o
   9   2   4       17.99       19.17      0.61 o
  10   2   4        1.09        0.97      0.36 o
  11   2   4        1.57        1.17      0.42 o
  12   2   4        0.77        1.61      0.71 o
 -12   3   4        3.85        5.23      0.48 o
 -11   3   4       31.78       30.70      0.83 o
 -10   3   4       30.79       23.35      0.77 o
  -9   3   4       28.54       24.82      0.66 o
  -8   3   4      289.35      309.95      3.60 o
  -7   3   4       42.02       40.02      0.68 o
  -6   3   4       58.33       52.10      0.70 o
  -5   3   4        3.43        2.90      0.20 o
  -4   3   4      207.28      222.05      2.00 o
  -3   3   4       18.57       18.79      0.37 o
  -2   3   4       76.10       72.55      0.76 o
  -1   3   4       25.10       30.47      0.42 o
   0   3   4     1448.20     1591.18     13.04 o
   1   3   4       49.75       66.34      0.77 o
   2   3   4      199.77      208.63      2.03 o
   3   3   4      238.73      205.70      1.85 o
   4   3   4      111.72      109.40      1.18 o
   5   3   4       18.93       14.35      0.36 o
   6   3   4       18.45       15.07      0.38 o
   7   3   4        4.70        3.80      0.28 o
   8   3   4       64.04       57.10      0.91 o
   9   3   4        1.42        1.37      0.29 o
  10   3   4        0.94        2.39      0.36 o
  11   3   4       10.98       13.02      0.70 o
 -12   4   4       10.82        9.67      0.54 o
 -11   4   4       47.72       41.95      0.95 o
 -10   4   4        8.54        8.77      0.48 o
  -9   4   4        6.51        6.15      0.41 o
  -8   4   4       39.77       38.26      0.81 o
  -7   4   4       47.60       45.71      0.75 o
  -6   4   4      334.77      332.52      3.16 o
  -5   4   4       23.48       23.23      0.44 o
  -4   4   4       30.11       25.73      0.58 o
  -3   4   4       76.39       87.99      0.91 o
  -2   4   4        6.74       15.38      0.31 o
  -1   4   4      154.27      161.46      1.51 o
   0   4   4      102.42      113.87      1.21 o
   1   4   4      870.06      855.65      7.62 o
   2   4   4      135.11      154.79      1.56 o
   3   4   4       84.96       85.34      1.09 o
   4   4   4       32.44       27.81      0.48 o
   5   4   4       97.65       85.58      1.29 o
   6   4   4        0.13        0.42      0.29 o
   7   4   4       57.94       50.74      0.84 o
   8   4   4        3.65        2.83      0.29 o
   9   4   4       15.10       13.37      0.50 o
  10   4   4        3.77        2.80      0.37 o
  11   4   4        0.84        0.87      0.46 o
 -12   5   4        0.74        1.45      0.43 o
 -11   5   4       15.07       15.57      0.64 o
 -10   5   4       23.19       19.94      0.66 o
  -9   5   4       62.41       52.27      1.01 o
  -8   5   4        3.23        3.97      0.36 o
  -7   5   4       33.00       31.08      0.63 o
  -6   5   4        1.44        0.32      0.21 o
  -5   5   4      207.95      209.86      2.30 o
  -4   5   4       45.69       38.96      0.73 o
  -3   5   4       11.80        9.59      0.34 o
  -2   5   4       18.77       15.11      0.31 o
  -1   5   4       43.71       43.76      0.58 o
   0   5   4       48.96       49.98      0.64 o
   1   5   4      369.76      426.77      3.92 o
   2   5   4       23.45       23.39      0.49 o
   3   5   4       99.56      116.99      1.41 o
   4   5   4       34.44       35.03      0.63 o
   5   5   4      148.58      144.43      2.08 o
   6   5   4       17.47       19.02      0.49 o
   7   5   4        0.02        0.13      0.25 o
   8   5   4        3.04        3.61      0.33 o
   9   5   4        0.73        0.89      0.31 o
  10   5   4        2.88        2.86      0.42 o
  11   5   4       15.31       15.17      0.85 o
 -12   6   4        0.23       -0.12      0.36 o
 -11   6   4       19.04       19.16      0.71 o
 -10   6   4       24.68       20.74      0.69 o
  -9   6   4        1.70        3.16      0.40 o
  -8   6   4        1.98        2.62      0.33 o
  -7   6   4      114.31      112.37      1.43 o
  -6   6   4      164.83      164.94      1.89 o
  -5   6   4        0.54        0.56      0.22 o
  -4   6   4       54.07       44.93      0.71 o
  -3   6   4       85.08       79.74      0.86 o
  -2   6   4      220.12      210.74      1.91 o
  -1   6   4      151.05      156.48      1.47 o
   0   6   4      385.24      405.10      3.49 o
   1   6   4      284.00      283.31      3.07 o
   2   6   4        5.38        7.37      0.33 o
   3   6   4       12.62       10.47      0.36 o
   4   6   4       54.50       52.99      0.88 o
   5   6   4        1.64        2.13      0.26 o
   6   6   4       37.30       32.85      0.68 o
   7   6   4       27.09       24.87      0.59 o
   8   6   4        0.00       -0.05      0.27 o
   9   6   4        8.93       11.07      0.52 o
  10   6   4        1.76        0.67      0.42 o
  11   6   4        8.69        8.60      0.60 o
 -12   7   4       15.11       20.77      0.88 o
 -11   7   4        0.57        0.77      0.37 o
 -10   7   4        3.28        2.64      0.39 o
  -9   7   4        9.27        8.14      0.61 o
  -8   7   4       88.25       85.56      1.24 o
  -7   7   4        0.28        1.38      0.26 o
  -6   7   4       18.59       15.05      0.48 o
  -5   7   4       33.82       31.24      0.70 o
  -4   7   4       24.99       19.21      0.49 o
  -3   7   4       29.35       24.80      0.47 o
  -2   7   4       25.50       30.47      0.45 o
  -1   7   4        9.74        8.44      0.26 o
   0   7   4       25.32       24.80      0.41 o
   1   7   4        0.06        0.32      0.19 o
   2   7   4        4.64        5.02      0.28 o
   3   7   4        4.11        5.49      0.33 o
   4   7   4       74.47       71.79      1.21 o
   5   7   4       38.88       42.04      0.75 o
   6   7   4        9.15        9.27      0.41 o
   7   7   4        0.16        0.42      0.27 o
   8   7   4       28.84       25.53      0.72 o
   9   7   4        0.56        0.05      0.31 o
  10   7   4        0.38        0.02      0.37 o
  11   7   4        1.06        1.41      0.42 o
 -11   8   4       62.40       66.63      1.46 o
 -10   8   4        2.30        1.96      0.37 o
  -9   8   4        0.84        1.25      0.36 o
  -8   8   4        2.35        3.34      0.33 o
  -7   8   4        0.01       -0.22      0.26 o
  -6   8   4       59.29       57.84      0.93 o
  -5   8   4        0.23        0.11      0.22 o
  -4   8   4       28.77       24.66      0.72 o
  -3   8   4       14.04       11.89      0.34 o
  -2   8   4       46.00       39.61      0.80 o
  -1   8   4      125.75      128.96      1.36 o
   0   8   4       98.57       97.31      1.12 o
   1   8   4       49.09       45.27      1.03 o
   2   8   4       86.87       90.48      1.20 o
   3   8   4        0.00       -0.22      0.22 o
   4   8   4        5.83        4.16      0.31 o
   5   8   4        0.54        0.34      0.25 o
   6   8   4        3.56        3.46      0.33 o
   7   8   4       13.69       13.92      0.54 o
   8   8   4        0.03        0.48      0.33 o
   9   8   4        4.52        5.40      0.46 o
  10   8   4        0.13        0.00      0.52 o
 -11   9   4        0.20        0.57      0.44 o
 -10   9   4        3.24        2.07      0.46 o
  -9   9   4       11.77       12.04      0.55 o
  -8   9   4        1.05        1.78      0.33 o
  -7   9   4       12.08       10.39      0.45 o
  -6   9   4       14.53       13.81      0.50 o
  -5   9   4       90.27       86.50      1.32 o
  -4   9   4       60.51       61.35      0.93 o
  -3   9   4        7.26        6.29      0.28 o
  -2   9   4        2.37        3.42      0.25 o
  -1   9   4       13.74       15.02      0.46 o
   0   9   4       10.12        5.42      0.28 o
   1   9   4       95.99      103.46      1.31 o
   2   9   4        0.01       -0.13      0.25 o
   3   9   4       73.20       71.15      1.05 o
   4   9   4        6.01        4.73      0.34 o
   5   9   4       30.15       24.97      0.61 o
   6   9   4        4.12        2.81      0.36 o
   7   9   4        6.21        7.52      0.46 o
   8   9   4        0.32       -0.26      0.44 o
   9   9   4        0.03        0.05      0.40 o
  10   9   4        0.47        0.55      0.42 o
 -10  10   4        4.29        4.54      0.52 o
  -9  10   4        3.71        4.78      0.41 o
  -8  10   4        7.11        6.80      0.42 o
  -7  10   4        4.06        3.16      0.34 o
  -6  10   4      118.33      111.80      1.49 o
  -5  10   4       19.74       15.27      0.49 o
  -4  10   4        1.44        1.40      0.28 o
  -3  10   4        4.66        1.72      0.24 o
  -2  10   4       97.57       93.38      1.31 o
  -1  10   4       32.82       28.33      0.59 o
   0  10   4      102.28      109.10      2.04 o
   1  10   4      178.93      168.09      1.97 o
   2  10   4       32.24       30.47      1.00 o
   3  10   4        7.91        6.89      0.36 o
   4  10   4        2.09        3.38      0.33 o
   5  10   4        2.69        2.74      0.37 o
   6  10   4       34.76       36.37      0.84 o
   7  10   4        3.43        3.47      0.39 o
   8  10   4        0.16        0.88      0.36 o
   9  10   4        0.11        0.19      0.38 o
 -10  11   4        2.85        4.22      0.73 o
  -9  11   4        7.45        8.23      0.55 o
  -8  11   4        0.26       -0.24      0.29 o
  -7  11   4       10.14       11.23      0.49 o
  -6  11   4        2.03        3.63      0.34 o
  -5  11   4       28.84       26.07      0.67 o
  -4  11   4       32.33       28.06      0.68 o
  -3  11   4        0.11       -0.03      0.28 o
  -2  11   4       30.35       25.71      0.69 o
  -1  11   4        0.94        0.10      0.28 o
   0  11   4       12.99       13.57      0.63 o
   1  11   4        9.66        9.59      0.46 o
   2  11   4       16.59       15.99      0.53 o
   3  11   4        1.06        1.67      0.31 o
   4  11   4       82.91       74.72      1.40 o
   5  11   4        9.74       10.58      0.62 o
   6  11   4        8.40        8.61      0.51 o
   7  11   4        2.99        5.41      0.74 o
   8  11   4        0.10        0.20      0.40 o
   9  11   4        0.62        0.54      0.42 o
  -9  12   4        1.02        1.43      0.39 o
  -8  12   4        1.88        1.88      0.36 o
  -7  12   4       42.42       49.45      0.95 o
  -6  12   4        8.52        7.36      0.43 o
  -5  12   4       10.44        7.35      0.40 o
  -4  12   4        0.89        1.07      0.33 o
  -3  12   4        0.09        0.21      0.31 o
  -2  12   4        0.67       -0.08      0.27 o
  -1  12   4      142.12      129.01      2.04 o
   0  12   4       10.22       10.00      0.50 o
   1  12   4       74.27       67.07      1.18 o
   2  12   4        0.06        0.07      0.31 o
   3  12   4        1.00        2.54      0.58 o
   4  12   4        1.21        1.69      0.36 o
   5  12   4       22.62       19.22      0.66 o
   6  12   4        1.55        1.70      0.37 o
   7  12   4        2.50        2.71      0.41 o
   8  12   4        0.00       -0.60      0.40 o
  -8  13   4        1.05        1.09      0.40 o
  -7  13   4        0.26        0.76      0.34 o
  -6  13   4       11.76       14.94      0.57 o
  -5  13   4        0.76        0.69      0.37 o
  -4  13   4        0.41        0.28      0.36 o
  -3  13   4       14.74       13.36      0.57 o
  -2  13   4       31.70       33.34      0.84 o
  -1  13   4        0.09        0.34      0.33 o
   0  13   4        9.32        7.91      0.50 o
   1  13   4       23.84       21.84      0.68 o
   2  13   4        0.07       -0.36      0.44 o
   3  13   4        9.82        8.53      0.57 o
   4  13   4        5.29        5.43      0.46 o
   5  13   4        2.10        2.26      0.41 o
   6  13   4       11.22        9.40      0.55 o
   7  13   4        0.01       -0.28      0.39 o
  -7  14   4        3.61        2.45      0.52 o
  -6  14   4        0.00       -0.04      0.36 o
  -5  14   4        0.02       -0.21      0.46 o
  -4  14   4        0.02       -0.16      0.36 o
  -3  14   4        0.09        0.04      0.42 o
  -2  14   4        0.39        0.83      0.39 o
  -1  14   4       41.27       41.95      0.96 o
   0  14   4       22.77       22.42      0.74 o
   1  14   4       50.24       47.48      1.42 o
   2  14   4       22.56       21.29      0.83 o
   3  14   4        0.59        0.05      0.40 o
   4  14   4        0.06        0.05      0.40 o
   5  14   4        0.39        0.02      0.37 o
   6  14   4        0.90        1.09      0.41 o
   7  14   4        1.57        1.54      0.44 o
  -6  15   4        2.51        2.69      0.49 o
  -5  15   4        2.16        2.82      0.44 o
  -4  15   4        0.35        0.75      0.55 o
  -3  15   4        9.88        8.57      0.62 o
  -2  15   4        0.13        0.14      0.42 o
  -1  15   4        5.74        7.28      0.57 o
   0  15   4        1.28        1.47      0.44 o
   1  15   4        8.49        9.24      0.62 o
   2  15   4        3.16        3.74      0.52 o
   3  15   4        3.11        3.07      0.50 o
   4  15   4        8.67        7.59      0.62 o
   5  15   4        0.30        0.53      0.44 o
  -5  16   4        1.73        1.74      1.20 o
  -4  16   4        1.29        1.95      0.70 o
  -3  16   4        2.12        3.21      0.50 o
  -2  16   4        9.13       10.59      1.31 o
  -1  16   4        3.55        4.52      0.55 o
   0  16   4        0.35        0.00      0.44 o
   1  16   4        5.08        4.38      0.55 o
   2  16   4        3.24        4.20      0.55 o
   3  16   4        0.33        0.45      0.47 o
   4  16   4        0.64        0.74      0.61 o
  -2  17   4        6.58       11.55      0.88 o
  -1  17   4        0.17        0.75      0.61 o
   0  17   4        2.72        2.51      0.55 o
   1  17   4        0.52        0.31      0.47 o
   2  17   4        0.08        0.03      0.44 o
 -12   1   5        9.14        8.52      0.60 o
 -11   1   5        0.13       -0.04      0.36 o
 -10   1   5        0.47        0.99      0.33 o
  -9   1   5        1.27        2.63      0.33 o
  -8   1   5        1.37        1.72      0.27 o
  -7   1   5       41.28       40.57      0.71 o
  -6   1   5        0.19       -0.04      0.19 o
  -5   1   5       31.13       33.70      0.53 o
  -4   1   5        2.04        4.11      0.24 o
  -3   1   5        6.17       15.53      0.35 o
  -2   1   5     1556.00     1698.62     13.93 o
  -1   1   5      933.03     1063.08      8.81 o
   0   1   5        1.15        0.92      0.26 o
   1   1   5      114.92      111.35      1.11 o
   2   1   5       10.22       13.98      0.34 o
   3   1   5       32.52       37.10      0.58 o
   4   1   5      206.49      223.71      2.05 o
   5   1   5       34.05       38.85      0.64 o
   6   1   5        3.72        3.74      0.29 o
   7   1   5        1.90        1.86      0.30 o
   8   1   5        1.04        0.17      0.31 o
   9   1   5       28.16       27.31      0.99 o
  10   1   5        0.10        0.50      0.40 o
  11   1   5        0.01        0.10      0.40 o
 -12   2   5        0.76        1.69      0.36 o
 -11   2   5       14.13       14.13      0.61 o
 -10   2   5       70.59       70.55      1.24 o
  -9   2   5        5.61        4.24      0.40 o
  -8   2   5       65.51       58.30      0.91 o
  -7   2   5        7.29        3.35      0.29 o
  -6   2   5        1.54        3.09      0.31 o
  -5   2   5       44.37       47.12      0.90 o
  -4   2   5       31.86       36.97      0.51 o
  -3   2   5      371.92      374.70      3.47 o
  -2   2   5      297.15      364.37      3.18 o
  -1   2   5      259.34      306.63      2.69 o
   0   2   5     1211.30     1346.41     11.08 o
   1   2   5      141.06      144.71      1.38 o
   2   2   5      163.51      189.47      1.73 o
   3   2   5      230.29      271.67      2.42 o
   4   2   5      165.58      174.54      1.97 o
   5   2   5       66.10       59.73      0.88 o
   6   2   5        2.51        1.96      0.27 o
   7   2   5        4.94        5.39      0.34 o
   8   2   5       22.39       23.71      0.70 o
   9   2   5        8.33        5.94      0.47 o
  10   2   5        0.11        0.55      0.44 o
  11   2   5        0.24        0.44      0.42 o
 -12   3   5        3.96        2.68      0.46 o
 -11   3   5       19.58       17.63      0.66 o
 -10   3   5        5.36        4.77      0.46 o
  -9   3   5        8.37        6.34      0.59 o
  -8   3   5       38.45       36.55      1.37 o
  -7   3   5        3.02        3.18      0.40 o
  -6   3   5       18.62       17.94      0.55 o
  -5   3   5       31.13       29.94      0.53 o
  -4   3   5       25.16       18.03      0.36 o
  -3   3   5      347.91      366.76      3.19 o
  -2   3   5      730.93      822.05      6.86 o
  -1   3   5      560.57      628.66      5.30 o
   0   3   5        0.39        3.59      0.22 o
   1   3   5       88.84      114.70      1.31 o
   2   3   5       10.67        7.65      0.29 o
   3   3   5      126.96      126.46      1.63 o
   4   3   5      386.18      386.32      8.26 o
   5   3   5        2.23        4.21      0.29 o
   6   3   5        3.54        4.78      0.29 o
   7   3   5        6.73        6.78      0.35 o
   8   3   5       10.97       10.34      0.45 o
   9   3   5        6.38        5.70      0.45 o
  10   3   5        2.81        2.66      0.37 o
  11   3   5        0.92        0.62      0.50 o
 -12   4   5        0.67        0.28      0.36 o
 -11   4   5        0.14        0.64      0.36 o
 -10   4   5        2.24        1.21      0.36 o
  -9   4   5       10.39        9.06      0.45 o
  -8   4   5        3.90        5.25      0.44 o
  -7   4   5      140.58      137.02      1.82 o
  -6   4   5       59.82       53.10      0.85 o
  -5   4   5        4.63        4.66      0.25 o
  -4   4   5      235.47      215.11      1.98 o
  -3   4   5      148.14      148.28      1.44 o
  -2   4   5      395.64      395.24      3.44 o
  -1   4   5      150.93      145.57      1.64 o
   0   4   5       42.59       42.25      0.82 o
   1   4   5      159.69      174.81      1.76 o
   2   4   5      372.71      386.39      3.60 o
   3   4   5       30.98       29.41      0.59 o
   4   4   5        8.51       10.47      0.48 o
   5   4   5        8.91        9.29      0.38 o
   6   4   5        2.21        2.67      0.31 o
   7   4   5        7.12        8.15      0.38 o
   8   4   5       17.90       18.96      0.56 o
   9   4   5        2.33        2.19      0.39 o
  10   4   5        2.41        2.64      0.39 o
  11   4   5        0.09        0.24      0.50 o
 -12   5   5        6.54        8.21      0.55 o
 -11   5   5        3.35        3.02      0.43 o
 -10   5   5       23.41       20.62      0.70 o
  -9   5   5        1.84        1.85      0.36 o
  -8   5   5       46.53       55.17      1.02 o
  -7   5   5       29.14       31.37      0.67 o
  -6   5   5        6.86        6.66      0.35 o
  -5   5   5        1.25        2.58      0.27 o
  -4   5   5       97.21       98.90      1.93 o
  -3   5   5       25.00       21.18      0.40 o
  -2   5   5      415.85      438.57      3.78 o
  -1   5   5      765.90      831.46      6.95 o
   0   5   5       18.95       18.67      0.41 o
   1   5   5      128.19      123.91      1.35 o
   2   5   5       39.24       33.29      0.61 o
   3   5   5       54.86       45.97      0.76 o
   4   5   5        0.03        0.32      0.22 o
   5   5   5       62.91       58.65      0.98 o
   6   5   5        8.45        8.11      0.38 o
   7   5   5        2.28        3.46      0.33 o
   8   5   5        7.02        8.67      0.45 o
   9   5   5       35.42       36.41      0.91 o
  10   5   5        4.00        3.98      0.46 o
  11   5   5        0.03        0.32      0.50 o
 -11   6   5       26.74       26.08      0.81 o
 -10   6   5        8.18       10.39      0.55 o
  -9   6   5        0.78        1.25      0.36 o
  -8   6   5       57.87       50.22      1.01 o
  -7   6   5        4.30        2.86      0.31 o
  -6   6   5        0.01       -0.34      0.25 o
  -5   6   5       13.87       15.40      0.59 o
  -4   6   5        6.29        5.38      0.29 o
  -3   6   5      159.99      160.92      2.47 o
  -2   6   5      184.19      200.84      2.02 o
  -1   6   5      231.53      254.94      2.51 o
   0   6   5       57.09       55.09      0.78 o
   1   6   5      275.29      279.30      2.97 o
   2   6   5        2.21        2.05      0.25 o
   3   6   5        8.98        8.57      0.35 o
   4   6   5        8.26        6.95      0.34 o
   5   6   5        1.38        2.49      0.27 o
   6   6   5       18.08       19.83      0.55 o
   7   6   5       17.40       16.84      0.54 o
   8   6   5        5.44        4.40      0.36 o
   9   6   5       18.69       18.14      0.64 o
  10   6   5        1.17        1.92      0.44 o
 -11   7   5        9.97       11.25      0.59 o
 -10   7   5       10.50       11.18      0.55 o
  -9   7   5       35.81       34.45      0.84 o
  -8   7   5       12.29       10.16      0.61 o
  -7   7   5        6.43        8.05      0.40 o
  -6   7   5       36.44       34.22      0.71 o
  -5   7   5        5.18        4.76      0.32 o
  -4   7   5        0.07        0.00      0.22 o
  -3   7   5      239.61      237.79      2.37 o
  -2   7   5       40.94       48.21      0.82 o
  -1   7   5      454.70      474.57      6.62 o
   0   7   5       45.42       50.64      0.91 o
   1   7   5      120.44      121.95      1.49 o
   2   7   5        6.14        4.05      0.29 o
   3   7   5        5.24        6.37      0.33 o
   4   7   5        7.51        6.93      0.35 o
   5   7   5       24.79       26.01      0.61 o
   6   7   5        1.91        2.35      0.33 o
   7   7   5       52.86       50.58      0.91 o
   8   7   5        1.28        1.64      0.33 o
   9   7   5        6.76        6.44      0.46 o
  10   7   5        2.69        2.29      0.44 o
 -11   8   5        0.50        0.42      0.39 o
 -10   8   5        0.49        0.81      0.46 o
  -9   8   5        4.79        5.55      0.46 o
  -8   8   5       10.81       10.19      0.54 o
  -7   8   5      106.06       95.26      1.62 o
  -6   8   5        3.61        3.86      0.34 o
  -5   8   5       77.10       71.53      1.09 o
  -4   8   5       97.62       99.03      1.40 o
  -3   8   5      290.80      290.99      3.10 o
  -2   8   5       31.31       29.62      0.60 o
  -1   8   5        2.68        2.91      0.26 o
   0   8   5       32.96       32.39      0.65 o
   1   8   5        1.32        1.15      0.26 o
   2   8   5        3.36        2.78      0.29 o
   3   8   5       15.02       15.71      0.50 o
   4   8   5        5.60        4.39      0.34 o
   5   8   5        8.30        7.07      0.36 o
   6   8   5       40.92       37.15      1.01 o
   7   8   5       13.10       14.60      0.57 o
   8   8   5        5.13        5.02      0.45 o
   9   8   5        0.03        0.41      0.37 o
  10   8   5        0.26        0.51      0.42 o
 -10   9   5        3.16        4.86      0.81 o
  -9   9   5        0.31       -0.44      0.33 o
  -8   9   5        3.36        3.44      0.36 o
  -7   9   5       20.40       20.65      0.61 o
  -6   9   5       14.53       12.53      0.59 o
  -5   9   5       23.01       20.01      0.57 o
  -4   9   5       18.14       18.86      0.71 o
  -3   9   5       38.38       31.78      0.79 o
  -2   9   5       45.85       39.42      0.74 o
  -1   9   5       45.46       37.49      0.71 o
   0   9   5      349.56      351.10      3.69 o
   1   9   5        7.20        6.82      0.38 o
   2   9   5        0.08        0.30      0.25 o
   3   9   5        0.03        0.00      0.25 o
   4   9   5       38.02       34.25      0.72 o
   5   9   5       13.55       15.08      0.50 o
   6   9   5        2.56        1.41      0.33 o
   7   9   5        8.54        9.22      0.52 o
   8   9   5        2.65        1.73      0.36 o
   9   9   5        0.07       -0.29      0.33 o
 -10  10   5        7.97        9.47      0.58 o
  -9  10   5        5.12        4.11      0.46 o
  -8  10   5        0.01       -0.16      0.30 o
  -7  10   5        0.47        0.27      0.30 o
  -6  10   5        4.91        9.56      0.46 o
  -5  10   5        2.54        2.11      0.39 o
  -4  10   5        0.57        0.39      0.33 o
  -3  10   5        5.83        5.13      0.43 o
  -2  10   5        3.63        3.19      0.29 o
  -1  10   5      151.09      152.73      2.07 o
   0  10   5        1.39        0.91      0.31 o
   1  10   5        5.34        3.15      0.31 o
   2  10   5       81.36       73.15      1.48 o
   3  10   5        0.81        1.25      0.31 o
   4  10   5        5.95        6.11      0.48 o
   5  10   5       14.19       12.37      0.55 o
   6  10   5       16.79       14.10      0.61 o
   7  10   5        1.92        2.38      0.37 o
   8  10   5        0.73        1.41      0.55 o
   9  10   5        4.98        6.37      0.60 o
  -9  11   5        6.29        8.48      0.55 o
  -8  11   5        0.10        0.04      0.31 o
  -7  11   5        0.37        0.64      0.31 o
  -6  11   5        0.84        1.06      0.37 o
  -5  11   5        0.22       -0.19      0.42 o
  -4  11   5       13.33       13.32      0.56 o
  -3  11   5       17.74       19.35      0.62 o
  -2  11   5        5.46        7.03      0.45 o
  -1  11   5       27.95       28.03      0.74 o
   0  11   5       12.97       11.71      0.53 o
   1  11   5       87.68       86.54      2.02 o
   2  11   5       38.12       37.58      0.78 o
   3  11   5       10.72       10.31      0.46 o
   4  11   5       31.07       28.97      0.72 o
   5  11   5        5.74        5.53      0.46 o
   6  11   5        0.10        0.24      0.36 o
   7  11   5        0.90        0.52      0.37 o
   8  11   5        0.65        1.09      0.41 o
  -8  12   5        0.00        0.01      0.39 o
  -7  12   5        2.38        1.98      0.50 o
  -6  12   5        3.54        2.46      0.44 o
  -5  12   5       36.20       36.23      1.22 o
  -4  12   5        0.51        0.59      0.42 o
  -3  12   5       72.55       66.35      1.38 o
  -2  12   5        0.05       -0.33      0.33 o
  -1  12   5        2.46        3.44      0.39 o
   0  12   5       11.56        9.97      0.52 o
   1  12   5       27.42       27.44      0.77 o
   2  12   5       15.83       16.58      0.71 o
   3  12   5        1.01        1.77      0.39 o
   4  12   5        0.72        0.95      0.37 o
   5  12   5        5.32        5.13      0.48 o
   6  12   5        2.51        2.45      0.41 o
   7  12   5        0.56        1.18      0.41 o
  -8  13   5        0.48        0.46      0.41 o
  -7  13   5        8.85       10.88      0.91 o
  -6  13   5        1.03        1.61      0.42 o
  -5  13   5       22.83       19.64      0.73 o
  -4  13   5       10.87       10.88      0.79 o
  -3  13   5       73.73       70.60      1.50 o
  -2  13   5        0.00       -0.55      0.37 o
  -1  13   5       18.12       16.94      0.64 o
   0  13   5       48.71       51.55      1.06 o
   1  13   5        4.53        5.55      0.46 o
   2  13   5        5.79        4.64      0.52 o
   3  13   5       25.71       22.86      1.10 o
   4  13   5        2.73        3.92      0.44 o
   5  13   5        0.38        0.87      0.45 o
   6  13   5        2.42        1.74      0.43 o
   7  13   5        1.00        1.05      0.45 o
  -7  14   5        0.01       -0.08      0.37 o
  -6  14   5        0.11        0.28      0.41 o
  -5  14   5        0.39       -0.02      0.39 o
  -4  14   5        0.13       -0.03      0.70 o
  -3  14   5       12.36       12.70      0.71 o
  -2  14   5        5.59        5.22      0.57 o
  -1  14   5       30.59       29.25      0.82 o
   0  14   5       16.40       15.41      0.66 o
   1  14   5        0.54        0.84      0.44 o
   2  14   5        0.55        0.84      0.44 o
   3  14   5       10.69       10.10      0.84 o
   4  14   5        6.19        6.18      0.57 o
   5  14   5        0.00       -0.04      0.44 o
   6  14   5        0.03       -0.12      0.36 o
  -5  15   5        1.77        1.43      0.52 o
  -4  15   5       13.11       19.33      0.88 o
  -3  15   5        0.56        1.45      0.51 o
  -2  15   5        2.80        1.99      0.58 o
  -1  15   5        3.96        4.40      0.77 o
   0  15   5        0.66        0.40      0.40 o
   1  15   5       10.54       10.97      0.70 o
   2  15   5        7.38        9.16      0.67 o
   3  15   5        1.27        1.59      0.49 o
   4  15   5        0.23        0.00      0.49 o
  -4  16   5        2.26        3.59      0.60 o
  -3  16   5        7.91        9.87      0.75 o
  -2  16   5        0.47        1.59      0.52 o
  -1  16   5        1.77        1.17      0.61 o
   0  16   5        0.24        0.21      0.44 o
   1  16   5        0.21        0.69      0.47 o
   2  16   5        0.19        0.73      0.47 o
 -12   0   6        8.29       12.10      1.81 o
 -11   0   6       48.68       53.53      1.77 o
 -10   0   6        5.43        3.19      0.63 o
  -9   0   6      200.20      176.83      3.01 o
  -8   0   6       14.77       13.10      0.85 o
  -7   0   6      380.31      367.96      5.42 o
  -6   0   6      424.85      439.48      6.31 o
  -5   0   6     1193.17     1261.23     17.03 o
  -4   0   6      162.73      156.18      2.19 o
  -3   0   6      511.11      538.41      6.54 o
  -2   0   6      290.51      304.35      3.87 o
  -1   0   6      168.47      178.61      2.39 o
   0   0   6       50.26       56.05      1.00 o
   1   0   6      511.60      599.65      7.24 o
   2   0   6        0.27        0.34      0.24 o
   3   0   6       23.41       17.72      0.58 o
   4   0   6      156.51      149.09      4.14 o
   5   0   6      234.43      252.67      4.90 o
   6   0   6       86.44       72.08      2.41 o
   7   0   6       62.07       49.28      1.71 o
   8   0   6        6.93        5.80      0.77 o
   9   0   6       26.08       23.25      1.41 o
  10   0   6        5.88        5.13      0.71 o
 -12   1   6       43.70       47.31      1.23 o
 -11   1   6       16.58       16.10      0.75 o
 -10   1   6        0.00        0.53      0.55 o
  -9   1   6        0.49        0.63      0.33 o
  -8   1   6       29.05       23.41      0.63 o
  -7   1   6      405.80      387.16      4.37 o
  -6   1   6        8.83       10.23      0.41 o
  -5   1   6      158.60      133.72      1.48 o
  -4   1   6       11.62        8.08      0.27 o
  -3   1   6      179.30      172.92      1.78 o
  -2   1   6      157.18      185.91      1.77 o
  -1   1   6      277.37      313.60      2.98 o
   0   1   6      207.65      204.89      1.91 o
   1   1   6       12.97       13.44      0.36 o
   2   1   6       71.00       76.11      0.93 o
   3   1   6        2.42        1.61      0.20 o
   4   1   6       12.54       15.28      0.76 o
   5   1   6        0.04        0.52      0.29 o
   6   1   6      108.53      108.79      1.81 o
   7   1   6       60.97       60.47      1.31 o
   8   1   6       41.53       43.79      1.11 o
   9   1   6        0.65        2.52      0.44 o
  10   1   6        0.00        0.25      0.40 o
 -12   2   6        1.16        0.80      0.52 o
 -11   2   6        0.49        0.52      0.36 o
 -10   2   6       32.02       31.15      0.80 o
  -9   2   6       72.87       65.23      1.26 o
  -8   2   6       62.81       62.03      1.15 o
  -7   2   6        0.33        0.55      0.29 o
  -6   2   6        8.09        9.99      0.42 o
  -5   2   6       13.37       15.16      0.43 o
  -4   2   6      511.22      527.17      4.52 o
  -3   2   6      109.81      122.58      1.25 o
  -2   2   6        2.17        2.02      0.24 o
  -1   2   6       90.11       94.22      1.02 o
   0   2   6      121.70      124.32      1.26 o
   1   2   6       58.31       54.40      0.80 o
   2   2   6       49.84       46.41      0.83 o
   3   2   6       11.33       14.02      0.44 o
   4   2   6       32.95       33.96      0.68 o
   5   2   6       33.46       30.93      0.65 o
   6   2   6        2.17        2.99      0.33 o
   7   2   6        2.62        2.61      0.42 o
   8   2   6        0.17        1.01      0.40 o
   9   2   6        3.96        4.68      0.52 o
  10   2   6       11.58       14.39      0.73 o
 -11   3   6       19.04       18.64      0.72 o
 -10   3   6       25.44       26.77      0.79 o
  -9   3   6        0.66        0.35      0.33 o
  -8   3   6       23.63       22.29      0.70 o
  -7   3   6       68.27       79.87      1.31 o
  -6   3   6      174.57      174.24      2.01 o
  -5   3   6      247.94      231.20      2.33 o
  -4   3   6        6.00        4.90      0.35 o
  -3   3   6       65.46       64.18      0.79 o
  -2   3   6      412.07      426.91      3.72 o
  -1   3   6       69.03       69.75      0.87 o
   0   3   6       14.03       12.81      0.35 o
   1   3   6       48.36       48.16      0.83 o
   2   3   6       35.41       34.93      0.75 o
   3   3   6       13.18       10.57      0.39 o
   4   3   6       18.43       19.97      0.54 o
   5   3   6       13.26       12.83      0.51 o
   6   3   6        3.21        1.99      0.29 o
   7   3   6        3.82        5.83      0.44 o
   8   3   6        3.93        5.62      0.52 o
   9   3   6       19.57       19.06      0.80 o
  10   3   6        0.00        0.52      0.42 o
 -11   4   6        1.37        0.84      0.36 o
 -10   4   6       18.19       18.59      0.70 o
  -9   4   6        0.01       -0.22      0.30 o
  -8   4   6       29.14       25.98      0.74 o
  -7   4   6      197.62      197.59      2.50 o
  -6   4   6      939.33      931.21      9.08 o
  -5   4   6       34.76       38.09      0.71 o
  -4   4   6     1250.24     1263.67     11.21 o
  -3   4   6       24.26       24.86      0.46 o
  -2   4   6      106.28      112.44      1.50 o
  -1   4   6        4.80        4.19      0.28 o
   0   4   6       20.56       16.88      0.40 o
   1   4   6       26.08       23.07      0.47 o
   2   4   6       57.33       55.38      0.86 o
   3   4   6      136.24      120.50      1.51 o
   4   4   6        0.76        0.44      0.25 o
   5   4   6        1.06        1.39      0.27 o
   6   4   6        3.09        2.07      0.31 o
   7   4   6       55.05       47.81      0.90 o
   8   4   6       24.54       24.33      0.74 o
   9   4   6        1.47        3.69      0.50 o
  10   4   6       10.77       13.85      0.75 o
 -11   5   6        4.15        6.48      0.52 o
 -10   5   6        0.00       -0.08      0.36 o
  -9   5   6       10.44       10.19      0.54 o
  -8   5   6      103.71      102.17      1.56 o
  -7   5   6       15.58       14.04      0.57 o
  -6   5   6      182.54      186.04      2.16 o
  -5   5   6      206.34      209.08      2.37 o
  -4   5   6      350.63      328.47      3.17 o
  -3   5   6       58.76       52.05      0.69 o
  -2   5   6       64.54       58.26      0.83 o
  -1   5   6        1.05        0.25      0.20 o
   0   5   6       17.61       18.61      0.46 o
   1   5   6       36.93       36.08      0.80 o
   2   5   6       86.20       74.43      2.25 o
   3   5   6        8.93        6.45      0.42 o
   4   5   6        5.46        4.84      0.39 o
   5   5   6       13.71       17.69      0.54 o
   6   5   6        0.05       -0.30      0.28 o
   7   5   6        7.61        8.52      0.46 o
   8   5   6        1.62        2.56      0.34 o
   9   5   6        3.55        3.76      0.46 o
  10   5   6        0.04        0.64      0.42 o
 -11   6   6        5.81        7.07      0.55 o
 -10   6   6        0.24        0.44      0.36 o
  -9   6   6        3.31        3.17      0.49 o
  -8   6   6        0.27       -0.15      0.37 o
  -7   6   6        0.26       -0.47      0.31 o
  -6   6   6      128.94      122.12      1.85 o
  -5   6   6      551.45      520.85      5.52 o
  -4   6   6       54.09       48.59      1.55 o
  -3   6   6       44.49       44.45      0.72 o
  -2   6   6       99.38      101.02      1.22 o
  -1   6   6       33.04       34.47      0.61 o
   0   6   6        0.02        0.02      0.22 o
   1   6   6        6.43        5.55      0.42 o
   2   6   6        2.17        2.21      0.31 o
   3   6   6       29.18       24.48      0.59 o
   4   6   6        0.62        0.10      0.26 o
   5   6   6        0.58        0.13      0.31 o
   6   6   6       24.52       20.05      0.61 o
   7   6   6        1.69        0.80      0.33 o
   8   6   6       18.33       14.85      0.54 o
   9   6   6       11.36       12.29      0.61 o
 -11   7   6        0.65        0.75      0.41 o
 -10   7   6        0.45        0.50      0.39 o
  -9   7   6        7.01        7.02      0.60 o
  -8   7   6        3.78        3.83      0.43 o
  -7   7   6        0.01        0.05      0.31 o
  -6   7   6       11.66       12.42      0.65 o
  -5   7   6        7.78        8.45      0.45 o
  -4   7   6        3.02        3.40      0.60 o
  -3   7   6       51.43       59.34      1.06 o
  -2   7   6        3.44        4.50      0.28 o
  -1   7   6      121.29      120.52      1.37 o
   0   7   6       88.09       79.30      1.13 o
   1   7   6        0.25        0.34      0.25 o
   2   7   6        0.13        0.57      0.25 o
   3   7   6        5.66        4.39      0.34 o
   4   7   6        0.38        1.31      0.33 o
   5   7   6        4.75        6.26      0.39 o
   6   7   6       18.32       16.38      0.55 o
   7   7   6        3.95        4.53      0.41 o
   8   7   6        3.58        3.18      0.38 o
   9   7   6        1.95        2.20      0.39 o
 -10   8   6        7.31       10.04      0.59 o
  -9   8   6        3.23        3.90      0.46 o
  -8   8   6        0.02       -0.46      0.31 o
  -7   8   6       26.26       23.96      0.66 o
  -6   8   6      182.84      175.96      2.43 o
  -5   8   6      192.60      192.35      2.50 o
  -4   8   6      102.07      110.02      1.77 o
  -3   8   6      203.06      205.35      2.60 o
  -2   8   6       27.12       25.02      0.59 o
  -1   8   6        0.26        0.31      0.29 o
   0   8   6       41.41       40.15      0.87 o
   1   8   6       38.55       32.99      0.77 o
   2   8   6        1.54        3.23      0.31 o
   3   8   6        4.00        5.06      0.36 o
   4   8   6       20.09       18.74      0.66 o
   5   8   6        2.08        3.53      0.35 o
   6   8   6        9.87        8.42      0.49 o
   7   8   6       21.62       21.33      0.67 o
   8   8   6        0.12        0.08      0.41 o
   9   8   6        1.64        1.88      0.37 o
 -10   9   6        1.85        1.15      0.41 o
  -9   9   6        5.38        7.56      0.53 o
  -8   9   6       26.68       27.32      0.82 o
  -7   9   6       46.02       42.93      0.96 o
  -6   9   6       11.04       11.43      0.84 o
  -5   9   6       11.94       10.71      0.61 o
  -4   9   6      169.72      168.08      2.26 o
  -3   9   6        4.84        3.97      0.41 o
  -2   9   6        7.01        7.03      0.43 o
  -1   9   6       90.22       79.82      1.73 o
   0   9   6       17.28       17.45      0.55 o
   1   9   6        0.25        0.60      0.29 o
   2   9   6        1.14        1.57      0.33 o
   3   9   6        4.92        5.38      0.38 o
   4   9   6       11.43       14.66      0.52 o
   5   9   6        2.10        2.94      0.34 o
   6   9   6       12.26       11.78      0.50 o
   7   9   6        2.20        3.01      0.44 o
   8   9   6        0.99        1.09      0.36 o
  -9  10   6        7.28        8.26      0.56 o
  -8  10   6        8.34        9.17      0.65 o
  -7  10   6       10.29        9.82      0.57 o
  -6  10   6       21.71       23.92      0.79 o
  -5  10   6      101.64       94.53      1.56 o
  -4  10   6      108.41      106.11      1.65 o
  -3  10   6        1.44        2.04      0.39 o
  -2  10   6        0.05        0.35      0.40 o
  -1  10   6        3.41        2.80      0.39 o
   0  10   6        5.52        3.44      0.42 o
   1  10   6       18.94       20.81      0.60 o
   2  10   6       24.66       23.14      0.63 o
   3  10   6       10.29        9.20      0.50 o
   4  10   6       19.63       21.44      0.64 o
   5  10   6       13.61       11.91      0.52 o
   6  10   6        8.84        9.61      0.55 o
   7  10   6        0.01       -0.11      0.37 o
   8  10   6        0.25        0.36      0.36 o
  -8  11   6        0.36        0.14      0.47 o
  -7  11   6        0.41       -0.08      0.41 o
  -6  11   6        4.56        5.92      0.67 o
  -5  11   6       32.86       30.87      0.84 o
  -4  11   6        0.41        1.05      0.46 o
  -3  11   6       35.30       41.12      1.10 o
  -2  11   6       27.81       24.95      0.85 o
  -1  11   6        2.06        1.89      0.36 o
   0  11   6        4.36        5.46      0.45 o
   1  11   6       31.81       31.61      0.80 o
   2  11   6        0.02       -0.52      0.37 o
   3  11   6        4.72        7.13      0.45 o
   4  11   6        2.99        3.39      0.43 o
   5  11   6        4.01        3.21      0.46 o
   6  11   6        2.89        4.26      0.48 o
   7  11   6        5.24        6.00      0.78 o
  -8  12   6        2.02        0.61      0.46 o
  -7  12   6        0.51        0.45      0.41 o
  -6  12   6       15.24       12.61      0.61 o
  -5  12   6       71.05       75.76      1.54 o
  -4  12   6       43.03       50.87      1.30 o
  -3  12   6       31.14       31.16      1.16 o
  -2  12   6        4.46        4.89      0.57 o
  -1  12   6        0.01       -0.06      0.33 o
   0  12   6       20.40       17.25      0.66 o
   1  12   6        5.43        6.37      0.60 o
   2  12   6       30.94       28.45      0.80 o
   3  12   6        1.82        1.24      0.51 o
   4  12   6        1.54        0.60      0.40 o
   5  12   6       18.60       18.94      0.97 o
   6  12   6       15.94       16.02      0.74 o
  -7  13   6       10.22        9.12      0.69 o
  -6  13   6        1.05        1.70      0.47 o
  -5  13   6        1.82        3.02      0.57 o
  -4  13   6       14.45       14.31      0.83 o
  -3  13   6       10.77       10.91      0.73 o
  -2  13   6        0.23        0.19      0.47 o
  -1  13   6        5.73        4.57      0.48 o
   0  13   6        5.97        4.81      0.50 o
   1  13   6       16.16       14.48      0.64 o
   2  13   6        0.05       -0.09      0.41 o
   3  13   6        1.36        2.65      0.47 o
   4  13   6        0.26       -0.11      0.42 o
   5  13   6        5.85        5.90      0.54 o
  -6  14   6        0.78        0.40      0.50 o
  -5  14   6        1.80        1.29      0.52 o
  -4  14   6       14.43       14.41      0.91 o
  -3  14   6       17.57       21.58      0.92 o
  -2  14   6        1.15        2.29      0.52 o
  -1  14   6        7.49        6.78      0.62 o
   0  14   6        2.56        1.53      0.41 o
   1  14   6        0.06       -0.04      0.42 o
   2  14   6        5.09        5.56      0.57 o
   3  14   6        2.45        3.72      0.55 o
   4  14   6        0.18        0.12      0.44 o
  -4  15   6        4.95        5.77      0.65 o
  -3  15   6        9.99       11.53      0.79 o
  -2  15   6        7.54        7.16      0.65 o
  -1  15   6        1.43        1.74      0.49 o
   0  15   6        1.84        2.83      0.59 o
   1  15   6        0.35        0.16      0.44 o
   2  15   6        0.73        0.38      0.47 o
 -11   1   7        0.37        0.69      0.42 o
 -10   1   7        4.88        4.25      0.50 o
  -9   1   7        0.64        0.08      0.45 o
  -8   1   7        0.00        0.13      0.33 o
  -7   1   7      482.39      484.55      4.95 o
  -6   1   7      490.24      468.59      4.78 o
  -5   1   7       31.51       30.76      0.78 o
  -4   1   7        2.94        1.33      0.24 o
  -3   1   7        0.24       -0.03      0.20 o
  -2   1   7      104.40      120.25      1.27 o
  -1   1   7       20.39       20.42      0.47 o
   0   1   7       22.27       24.91      0.59 o
   1   1   7        1.93        3.53      0.26 o
   2   1   7       28.13       26.64      0.79 o
   3   1   7      126.51      119.58      1.76 o
   4   1   7      438.68      405.20      5.73 o
   5   1   7        8.00        7.35      0.87 o
   6   1   7        4.17        3.62      0.50 o
   7   1   7        7.49       10.14      0.75 o
   8   1   7        0.08        0.00      0.52 o
   9   1   7        0.40       -0.05      0.40 o
 -11   2   7       17.58       18.84      0.85 o
 -10   2   7        0.63        0.91      0.40 o
  -9   2   7        2.78        2.21      0.36 o
  -8   2   7       61.49       61.61      1.15 o
  -7   2   7       16.21       28.65      1.07 o
  -6   2   7       58.69       61.62      1.09 o
  -5   2   7      165.77      167.81      1.96 o
  -4   2   7       68.24       67.00      1.13 o
  -3   2   7       15.14       14.23      0.39 o
  -2   2   7       78.48       68.05      0.83 o
  -1   2   7        3.31        2.17      0.26 o
   0   2   7      135.03      138.65      1.53 o
   1   2   7       27.42       32.65      0.59 o
   2   2   7       90.40       83.34      1.19 o
   3   2   7       45.19       43.35      1.14 o
   4   2   7       42.96       48.39      1.64 o
   5   2   7        2.07        2.56      0.50 o
   6   2   7        2.82        4.09      0.47 o
   7   2   7        5.14        4.84      0.52 o
   8   2   7        0.19        0.35      0.40 o
   9   2   7        0.33        0.96      0.40 o
 -11   3   7        0.20        0.04      0.37 o
 -10   3   7        1.52        0.88      0.46 o
  -9   3   7        0.95       -0.12      0.36 o
  -8   3   7       20.70       18.54      0.68 o
  -7   3   7      525.37      525.23      5.86 o
  -6   3   7      358.16      362.61      4.21 o
  -5   3   7        9.98       10.64      0.41 o
  -4   3   7       16.86       20.32      0.51 o
  -3   3   7        2.81        2.77      0.25 o
  -2   3   7        6.95        6.29      0.30 o
  -1   3   7       13.55       12.03      0.38 o
   0   3   7       16.86       17.74      0.45 o
   1   3   7        4.43        4.12      0.33 o
   2   3   7      101.81       93.39      1.27 o
   3   3   7      244.43      237.78      2.66 o
   4   3   7      212.77      203.50      2.39 o
   5   3   7        0.15        0.28      0.43 o
   6   3   7        1.15        1.29      0.49 o
   7   3   7        4.12        5.08      0.64 o
   8   3   7        2.22        1.35      0.42 o
   9   3   7        0.32       -0.05      0.44 o
 -11   4   7        0.31        0.59      0.75 o
 -10   4   7        3.24        3.77      0.46 o
  -9   4   7        1.29        1.43      0.37 o
  -8   4   7       26.06       22.63      0.88 o
  -7   4   7       15.37       16.48      0.66 o
  -6   4   7       39.64       33.97      1.10 o
  -5   4   7      117.51      122.22      1.57 o
  -4   4   7        7.81        7.18      0.40 o
  -3   4   7      149.46      140.34      1.70 o
  -2   4   7       18.62       14.27      0.44 o
  -1   4   7      123.05      131.10      1.49 o
   0   4   7        8.20        6.16      0.30 o
   1   4   7       21.08       18.55      0.53 o
   2   4   7       19.95       17.79      0.54 o
   3   4   7        1.68        3.38      0.78 o
   4   4   7       18.03       22.97      1.25 o
   5   4   7       52.59       49.85      1.11 o
   6   4   7        2.55        2.12      0.37 o
   7   4   7        5.76        5.98      0.57 o
   8   4   7        0.06       -0.06      0.44 o
   9   4   7        0.00       -0.20      0.40 o
 -10   5   7        0.08        0.04      0.37 o
  -9   5   7        0.45        0.92      0.37 o
  -8   5   7       58.91       65.23      1.22 o
  -7   5   7       86.57       85.34      1.44 o
  -6   5   7      261.62      255.25      3.13 o
  -5   5   7      123.08      115.21      1.71 o
  -4   5   7        0.22        0.29      0.30 o
  -3   5   7      105.76       95.20      1.31 o
  -2   5   7      349.75      351.13      3.66 o
  -1   5   7       30.67       32.18      0.65 o
   0   5   7       12.27       12.89      0.60 o
   1   5   7       43.38       37.29      0.96 o
   2   5   7       63.21       60.33      0.99 o
   3   5   7        2.66        2.18      0.46 o
   4   5   7      205.89      181.21      2.22 o
   5   5   7       75.82       72.45      1.17 o
   6   5   7        4.71        3.76      0.51 o
   7   5   7        5.31        5.07      0.65 o
   8   5   7        0.96        0.60      0.42 o
   9   5   7        0.76        0.87      0.42 o
 -10   6   7        0.16       -0.22      0.37 o
  -9   6   7       16.30       16.00      0.66 o
  -8   6   7       51.76       54.14      1.11 o
  -7   6   7       48.10       52.87      1.07 o
  -6   6   7       22.15       20.99      0.73 o
  -5   6   7        0.68        1.03      0.37 o
  -4   6   7      117.54      123.35      1.80 o
  -3   6   7       17.83       15.98      0.61 o
  -2   6   7      264.21      270.13      2.72 o
  -1   6   7      167.34      163.86      1.95 o
   0   6   7        7.13        8.73      0.40 o
   1   6   7        4.44        5.26      0.35 o
   2   6   7        9.40        8.63      0.51 o
   3   6   7       38.76       43.78      0.87 o
   4   6   7        8.23        8.26      0.66 o
   5   6   7        3.16        3.27      0.41 o
   6   6   7        3.41        2.95      0.36 o
   7   6   7        5.70        7.21      0.45 o
   8   6   7        0.63        1.03      0.42 o
 -10   7   7        1.65        1.31      0.43 o
  -9   7   7        2.08        2.45      0.58 o
  -8   7   7        0.30        0.46      0.39 o
  -7   7   7       71.93       66.36      1.38 o
  -6   7   7      149.26      162.04      2.26 o
  -5   7   7       53.80       57.50      1.33 o
  -4   7   7      268.07      282.59      3.45 o
  -3   7   7      167.47      160.85      2.84 o
  -2   7   7        8.53        9.83      0.41 o
  -1   7   7        0.01       -0.21      0.29 o
   0   7   7       58.73       60.16      1.25 o
   1   7   7      152.73      160.90      1.97 o
   2   7   7       18.48       18.86      0.95 o
   3   7   7       16.80       18.54      0.63 o
   4   7   7       36.32       37.50      0.87 o
   5   7   7        5.21        7.45      0.50 o
   6   7   7        3.07        2.13      0.36 o
   7   7   7        6.31        6.22      0.43 o
   8   7   7        1.56        1.11      0.33 o
  -9   8   7        2.22        3.02      0.52 o
  -8   8   7       34.41       34.13      1.80 o
  -7   8   7       65.79       67.33      1.45 o
  -6   8   7        9.50       12.11      0.61 o
  -5   8   7        0.13       -0.18      0.37 o
  -4   8   7       38.58       38.90      0.93 o
  -3   8   7      165.11      159.99      2.38 o
  -2   8   7       70.52       73.33      1.51 o
  -1   8   7       62.92       62.43      1.15 o
   0   8   7      171.84      171.41      2.09 o
   1   8   7        7.46        7.92      0.50 o
   2   8   7        8.10        8.81      0.48 o
   3   8   7       30.01       28.07      0.73 o
   4   8   7       19.13       17.43      0.73 o
   5   8   7        3.21        4.83      0.42 o
   6   8   7        0.78        2.00      0.36 o
   7   8   7        4.42        4.98      0.48 o
   8   8   7        0.18        0.43      0.37 o
  -9   9   7       24.52       28.23      1.00 o
  -8   9   7       31.50       33.25      1.07 o
  -7   9   7       33.23       37.28      1.74 o
  -6   9   7       18.65       17.76      1.14 o
  -5   9   7       23.77       25.35      0.80 o
  -4   9   7      179.55      182.96      3.77 o
  -3   9   7       62.45       60.62      1.33 o
  -2   9   7        3.84        3.76      0.50 o
  -1   9   7       42.77       41.49      0.94 o
   0   9   7        1.48        2.15      0.43 o
   1   9   7       87.54       84.21      1.30 o
   2   9   7       17.09       15.73      0.76 o
   3   9   7       24.26       21.32      0.67 o
   4   9   7       10.40        7.11      0.50 o
   5   9   7       40.41       46.89      0.97 o
   6   9   7       31.40       26.99      0.75 o
   7   9   7        0.33        0.33      0.39 o
  -8  10   7       43.76       47.67      1.25 o
  -7  10   7        0.00       -0.07      0.45 o
  -6  10   7        3.69        5.52      0.52 o
  -5  10   7       27.95       29.73      0.83 o
  -4  10   7        3.12        3.27      0.50 o
  -3  10   7        8.56        7.78      0.62 o
  -2  10   7       10.46        8.74      0.60 o
  -1  10   7       25.25       27.09      0.80 o
   0  10   7       84.60       78.68      1.38 o
   1  10   7       84.45       81.30      1.44 o
   2  10   7       16.45       15.40      0.61 o
   3  10   7        0.54        1.07      0.36 o
   4  10   7        7.58        8.09      0.49 o
   5  10   7       21.70       23.31      0.73 o
   6  10   7        0.23        1.08      0.44 o
   7  10   7        1.73        2.27      0.45 o
  -7  11   7       12.08       12.06      0.65 o
  -6  11   7       34.47       31.38      0.91 o
  -5  11   7        0.03       -0.47      0.50 o
  -4  11   7        3.97        5.55      0.67 o
  -3  11   7       14.44       17.75      0.80 o
  -2  11   7       22.87       20.90      0.83 o
  -1  11   7        0.13       -0.12      0.42 o
   0  11   7        0.02       -0.56      0.38 o
   1  11   7        9.73        9.93      0.58 o
   2  11   7       35.44       35.01      1.23 o
   3  11   7       23.69       24.52      0.73 o
   4  11   7        0.61        1.61      0.45 o
   5  11   7        0.06        1.65      0.45 o
   6  11   7        3.21        3.98      0.55 o
  -7  12   7        0.01       -0.45      0.49 o
  -6  12   7        8.18       10.32      0.73 o
  -5  12   7       16.58       21.35      0.93 o
  -4  12   7        5.81        6.74      0.62 o
  -3  12   7        0.87        0.64      0.47 o
  -2  12   7        8.95       10.07      0.69 o
  -1  12   7       17.54       16.75      0.78 o
   0  12   7        5.87        6.24      0.56 o
   1  12   7        4.94        5.50      0.69 o
   2  12   7       13.80       17.90      0.75 o
   3  12   7        5.31        6.21      0.58 o
   4  12   7        2.61        2.62      0.52 o
   5  12   7       11.58       12.95      0.70 o
  -5  13   7       29.69       32.57      1.13 o
  -4  13   7        0.75       -0.08      0.44 o
  -3  13   7       11.27       12.65      0.78 o
  -2  13   7        0.41        0.34      0.47 o
  -1  13   7        1.07        1.01      0.52 o
   0  13   7       12.31       11.51      0.62 o
   1  13   7        0.85        0.26      0.43 o
   2  13   7       21.40       24.44      0.93 o
   3  13   7        4.04        5.29      0.62 o
   4  13   7        0.87        0.47      0.47 o
  -4  14   7        7.54       11.65      0.78 o
  -3  14   7        8.29        7.95      0.96 o
  -2  14   7        0.58        0.35      0.49 o
  -1  14   7        9.88        8.82      0.69 o
   0  14   7        3.98        5.53      0.60 o
   1  14   7        4.84        4.71      0.55 o
   2  14   7        5.18        4.93      0.62 o
 -10   0   8       27.18       30.67      1.42 o
  -9   0   8        7.70        9.58      0.85 o
  -8   0   8       39.55       44.46      1.23 o
  -7   0   8      154.92      140.77      2.51 o
  -6   0   8       68.39       68.00      1.75 o
  -5   0   8       16.00       12.40      0.70 o
  -4   0   8      105.53       89.89      2.66 o
  -3   0   8       18.09       21.11      0.67 o
  -2   0   8        0.63        0.14      0.29 o
  -1   0   8        7.68        6.71      0.50 o
   0   0   8       37.43       35.28      1.00 o
   1   0   8       13.29       11.51      0.68 o
   2   0   8      457.58      452.60      8.32 o
   3   0   8       12.74       13.53      1.06 o
   4   0   8      265.16      268.26      5.40 o
   5   0   8        0.24        1.11      0.57 o
   6   0   8       74.62       68.40      2.13 o
   7   0   8       11.57        8.61      1.01 o
   8   0   8       25.65       28.27      1.81 o
 -10   1   8       44.88       41.55      1.21 o
  -9   1   8       48.19       44.04      1.01 o
  -8   1   8       19.04       20.25      0.70 o
  -7   1   8       10.34       14.52      0.53 o
  -6   1   8        1.42        1.04      0.33 o
  -5   1   8       49.79       47.08      0.86 o
  -4   1   8        2.58        3.78      0.33 o
  -3   1   8       46.13       49.91      0.78 o
  -2   1   8        2.37        2.35      0.31 o
  -1   1   8        4.05        2.70      0.45 o
   0   1   8       49.76       42.69      0.80 o
   1   1   8        5.52        3.03      0.48 o
   2   1   8      189.72      171.98      2.34 o
   3   1   8        8.09        8.26      0.67 o
   4   1   8      106.00       93.65      1.76 o
   5   1   8      126.85      122.89      2.11 o
   6   1   8       27.80       30.54      0.98 o
   7   1   8        1.73        2.54      0.47 o
   8   1   8        0.00        0.92      0.44 o
 -10   2   8       16.41       19.07      0.82 o
  -9   2   8       11.33       11.83      0.57 o
  -8   2   8       10.58        9.83      0.54 o
  -7   2   8       37.39       37.80      0.92 o
  -6   2   8       42.22       43.89      0.85 o
  -5   2   8       63.34       66.45      1.05 o
  -4   2   8       64.99       64.98      1.02 o
  -3   2   8       28.64       22.96      0.60 o
  -2   2   8       16.33       13.71      0.48 o
  -1   2   8       15.12       12.80      0.42 o
   0   2   8        3.57        3.75      0.30 o
   1   2   8      115.92      110.17      1.67 o
   2   2   8       37.34       36.80      0.95 o
   3   2   8       48.40       46.46      1.19 o
   4   2   8       33.43       31.40      1.21 o
   5   2   8        1.56        2.09      0.44 o
   6   2   8        9.88       10.16      0.65 o
   7   2   8       21.45       20.17      0.83 o
   8   2   8        8.13        6.46      0.60 o
 -10   3   8       12.88       18.49      0.75 o
  -9   3   8       14.97       15.35      0.64 o
  -8   3   8       67.78       70.00      1.28 o
  -7   3   8       92.57       97.03      1.55 o
  -6   3   8        6.46        9.10      0.63 o
  -5   3   8       39.03       36.18      1.57 o
  -4   3   8       17.19       22.25      0.61 o
  -3   3   8        4.86        5.37      0.51 o
  -2   3   8       56.81       56.40      0.85 o
  -1   3   8      123.21      113.34      1.46 o
   0   3   8      107.78      103.00      1.53 o
   1   3   8       94.62       80.40      1.73 o
   2   3   8       59.97       55.39      1.46 o
   3   3   8        1.26        3.18      0.46 o
   4   3   8       17.88       20.87      0.75 o
   5   3   8       19.24       17.49      0.75 o
   6   3   8       38.50       35.41      1.10 o
   7   3   8        4.28        4.56      0.55 o
   8   3   8        0.02        0.16      0.42 o
 -10   4   8        0.03        0.29      0.39 o
  -9   4   8       13.88       17.37      0.69 o
  -8   4   8        5.03        4.21      0.45 o
  -7   4   8        0.05        0.80      0.40 o
  -6   4   8      233.79      231.68      3.29 o
  -5   4   8       18.49       23.35      0.79 o
  -4   4   8        0.08        0.05      0.27 o
  -3   4   8        9.34        9.01      0.48 o
  -2   4   8       37.76       31.93      0.64 o
  -1   4   8        7.86        7.49      0.40 o
   0   4   8       45.37       44.61      0.84 o
   1   4   8      177.08      170.18      2.09 o
   2   4   8        2.18        2.38      0.39 o
   3   4   8      364.46      369.89      4.41 o
   4   4   8        4.55        5.07      0.48 o
   5   4   8        8.99        9.05      0.75 o
   6   4   8        3.23        3.18      0.50 o
   7   4   8       12.83       14.41      0.78 o
   8   4   8        3.72        3.97      0.55 o
  -9   5   8       12.67       16.82      0.70 o
  -8   5   8       28.93       25.79      0.93 o
  -7   5   8        6.84        8.44      0.59 o
  -6   5   8        5.00        5.89      0.53 o
  -5   5   8       60.01       60.03      1.17 o
  -4   5   8       34.61       29.82      0.79 o
  -3   5   8        2.21        3.04      0.32 o
  -2   5   8       34.13       34.41      0.67 o
  -1   5   8      112.08      105.89      1.56 o
   0   5   8       51.66       47.67      0.88 o
   1   5   8      171.19      173.24      2.13 o
   2   5   8       13.41       13.70      0.58 o
   3   5   8        3.28        7.28      0.80 o
   4   5   8        0.53        0.79      0.37 o
   5   5   8       12.16       11.28      0.57 o
   6   5   8       10.69        9.22      0.60 o
   7   5   8       12.47       15.07      0.78 o
   8   5   8        0.25        1.86      0.50 o
  -9   6   8       14.48       13.72      0.75 o
  -8   6   8        0.92        0.93      0.44 o
  -7   6   8        2.60        1.34      0.44 o
  -6   6   8       15.43       16.59      0.73 o
  -5   6   8        1.90        1.22      0.35 o
  -4   6   8        1.53        0.91      0.39 o
  -3   6   8        5.47        6.73      0.44 o
  -2   6   8        7.69        6.86      0.45 o
  -1   6   8       15.39       16.51      0.54 o
   0   6   8       12.42       14.14      0.54 o
   1   6   8        8.35        8.05      0.63 o
   2   6   8      150.69      153.25      2.04 o
   3   6   8       72.74       73.42      1.88 o
   4   6   8        7.51        7.07      0.46 o
   5   6   8        0.66        1.31      0.39 o
   6   6   8        0.25        0.23      0.37 o
   7   6   8        0.17        0.17      0.42 o
  -9   7   8       24.02       31.37      1.03 o
  -8   7   8        2.08        1.67      0.49 o
  -7   7   8        1.99        1.93      0.49 o
  -6   7   8        6.26        6.51      0.57 o
  -5   7   8        1.87        2.28      0.43 o
  -4   7   8       13.84       13.70      0.61 o
  -3   7   8       18.53       18.82      0.80 o
  -2   7   8       44.34       39.55      1.05 o
  -1   7   8       29.79       32.93      0.76 o
   0   7   8       23.32       21.14      0.66 o
   1   7   8        0.15        0.08      0.39 o
   2   7   8       31.86       28.22      0.91 o
   3   7   8        9.65       13.47      0.58 o
   4   7   8        2.96        2.81      0.38 o
   5   7   8        3.08        3.28      0.39 o
   6   7   8        1.04        0.69      0.39 o
   7   7   8        4.49        7.63      0.65 o
  -8   8   8       23.38       27.29      1.20 o
  -7   8   8        3.33        1.80      0.58 o
  -6   8   8        1.06        2.61      0.47 o
  -5   8   8       56.86       54.29      1.12 o
  -4   8   8       42.60       45.02      1.21 o
  -3   8   8       19.65       17.88      0.80 o
  -2   8   8        0.43        0.02      0.55 o
  -1   8   8       22.55       25.61      0.86 o
   0   8   8       10.07       11.84      0.58 o
   1   8   8        1.66        2.62      0.43 o
   2   8   8       83.19       79.90      1.30 o
   3   8   8       13.60       16.05      0.61 o
   4   8   8       13.43       13.11      0.60 o
   5   8   8        1.48        1.80      0.62 o
   6   8   8        0.29        0.27      0.33 o
  -8   9   8        0.19        0.12      0.47 o
  -7   9   8       55.55       62.70      1.45 o
  -6   9   8       23.65       25.23      1.05 o
  -5   9   8        9.70        9.70      0.55 o
  -4   9   8        0.03        0.33      0.42 o
  -3   9   8       47.12       47.41      1.23 o
  -2   9   8       24.81       25.17      0.93 o
  -1   9   8        5.22        5.95      0.60 o
   0   9   8        3.88        4.11      0.48 o
   1   9   8       41.60       48.99      1.56 o
   2   9   8        7.74        8.05      0.53 o
   3   9   8        0.23        0.54      0.35 o
   4   9   8       10.50       11.15      0.57 o
   5   9   8        0.07        0.46      0.36 o
   6   9   8        3.08        4.57      0.42 o
  -7  10   8        0.00       -0.28      0.47 o
  -6  10   8        0.52        0.88      0.54 o
  -5  10   8       15.70       19.00      0.96 o
  -4  10   8       27.02       24.44      0.96 o
  -3  10   8        3.31        3.96      0.57 o
  -2  10   8        0.28        0.15      0.54 o
  -1  10   8        0.14       -0.35      0.44 o
   0  10   8        0.00       -0.25      0.41 o
   1  10   8       36.70       36.18      1.00 o
   2  10   8       13.80       16.15      0.73 o
   3  10   8        0.80        1.10      0.40 o
   4  10   8        0.73        1.43      0.42 o
   5  10   8        0.01        0.09      0.36 o
  -6  11   8        0.26       -0.36      0.44 o
  -5  11   8        1.45        2.31      0.52 o
  -4  11   8        2.04        1.99      0.52 o
  -3  11   8        2.23        2.28      0.58 o
  -2  11   8        0.34        0.63      0.47 o
  -1  11   8        0.23       -0.10      0.44 o
   0  11   8        6.28        7.91      0.59 o
   1  11   8        1.57        1.46      0.46 o
   2  11   8        3.64        2.95      0.52 o
   3  11   8        0.66        1.75      0.46 o
   4  11   8        1.70        1.25      0.45 o
  -5  12   8        0.00       -0.40      0.44 o
  -4  12   8        4.77        5.81      0.65 o
  -3  12   8        0.06       -0.47      0.47 o
  -2  12   8        0.01       -0.64      0.44 o
  -1  12   8        1.70        1.01      0.50 o
   0  12   8        0.09        0.04      0.47 o
   1  12   8       15.90       15.77      0.73 o
   2  12   8        9.66       11.43      0.70 o
   3  12   8        0.75        1.31      0.44 o
  -3  13   8        0.94        1.36      0.55 o
  -2  13   8        1.02        0.63      0.78 o
  -1  13   8        0.72        0.56      0.58 o
   0  13   8        0.02        0.40      0.52 o
   1  13   8        5.28        7.12      0.65 o
  -9   1   9        2.14        1.81      0.50 o
  -8   1   9        0.30        0.12      0.36 o
  -7   1   9       26.04       29.59      0.83 o
  -6   1   9       14.36       15.93      0.83 o
  -5   1   9        3.33        3.77      0.41 o
  -4   1   9        0.02        0.27      0.31 o
  -3   1   9       30.93       28.49      0.83 o
  -2   1   9       16.72       14.84      0.54 o
  -1   1   9       52.84       50.15      0.99 o
   0   1   9        3.37        2.68      0.39 o
   1   1   9        0.02        0.11      0.30 o
   2   1   9       12.65       13.10      0.65 o
   3   1   9       10.78       10.30      0.65 o
   4   1   9        0.11        0.30      0.40 o
   5   1   9        0.54        0.20      0.40 o
   6   1   9        0.36        0.15      0.40 o
   7   1   9        0.32       -0.06      0.42 o
  -9   2   9       31.05       40.33      1.01 o
  -8   2   9       12.00       10.79      0.55 o
  -7   2   9       21.00       23.90      0.83 o
  -6   2   9        3.59        4.03      0.44 o
  -5   2   9        6.76       10.37      0.52 o
  -4   2   9       10.15       13.21      0.57 o
  -3   2   9       12.05       10.81      0.48 o
  -2   2   9        4.41        2.85      0.35 o
  -1   2   9      105.92      101.95      1.42 o
   0   2   9       39.00       32.48      0.84 o
   1   2   9        5.66        5.84      0.46 o
   2   2   9        1.65        1.95      0.37 o
   3   2   9        0.14        0.90      0.37 o
   4   2   9        4.21        2.31      0.42 o
   5   2   9       10.90       11.21      0.65 o
   6   2   9        0.37       -0.60      0.40 o
   7   2   9        0.94        2.03      0.47 o
  -9   3   9        0.22        0.12      0.44 o
  -8   3   9        0.19       -0.25      0.40 o
  -7   3   9       43.25       46.59      1.42 o
  -6   3   9       54.38       49.19      1.34 o
  -5   3   9        9.36       10.36      0.73 o
  -4   3   9        0.50        0.97      0.37 o
  -3   3   9       57.92       59.16      1.23 o
  -2   3   9       16.72       17.24      0.55 o
  -1   3   9       51.08       47.68      1.02 o
   0   3   9        4.16        4.67      0.44 o
   1   3   9        0.00        0.16      0.42 o
   2   3   9        5.80        5.00      0.41 o
   3   3   9        8.86        9.97      0.65 o
   4   3   9        0.94        1.15      0.47 o
   5   3   9        1.57        1.70      0.44 o
   6   3   9        0.76        1.26      0.44 o
   7   3   9        4.90        5.61      0.60 o
  -9   4   9       16.06       17.12      0.79 o
  -8   4   9        7.80        7.70      0.62 o
  -7   4   9       10.18        8.52      0.60 o
  -6   4   9       13.26       16.28      0.75 o
  -5   4   9       14.09       13.20      0.73 o
  -4   4   9       20.84       22.19      0.81 o
  -3   4   9        7.76        6.80      0.45 o
  -2   4   9       20.49       21.57      0.74 o
  -1   4   9        0.04        0.42      0.32 o
   0   4   9        2.85        2.96      0.44 o
   1   4   9        0.99        1.59      0.37 o
   2   4   9        3.94        3.54      0.43 o
   3   4   9        2.26        2.51      0.39 o
   4   4   9        0.31        0.97      0.42 o
   5   4   9        0.52        0.73      0.44 o
   6   4   9        3.71        5.20      0.61 o
  -8   5   9        0.08       -0.38      0.42 o
  -7   5   9        0.23       -0.03      0.42 o
  -6   5   9       36.75       36.78      1.57 o
  -5   5   9       80.25       87.50      1.85 o
  -4   5   9       12.51       15.79      0.65 o
  -3   5   9        0.87        0.34      0.60 o
  -2   5   9       19.25       17.60      0.70 o
  -1   5   9        0.26       -0.36      0.31 o
   0   5   9       16.47       17.28      0.60 o
   1   5   9        4.05        4.24      0.49 o
   2   5   9        4.94        4.34      0.44 o
   3   5   9        2.28        1.80      0.39 o
   4   5   9        2.11        1.99      0.39 o
   5   5   9        1.15        3.36      0.52 o
   6   5   9        0.10        0.73      0.44 o
  -8   6   9        9.13       11.53      0.73 o
  -7   6   9       15.00       15.10      0.75 o
  -6   6   9       12.43       12.64      0.69 o
  -5   6   9        2.74        3.53      0.51 o
  -4   6   9       70.33       78.68      1.73 o
  -3   6   9       22.34       23.65      0.93 o
  -2   6   9       61.23       59.33      1.35 o
  -1   6   9       31.08       28.81      0.81 o
   0   6   9        1.42        0.21      0.35 o
   1   6   9        2.90        3.92      0.42 o
   2   6   9        2.10        2.35      0.47 o
   3   6   9        0.15        0.00      0.36 o
   4   6   9        0.25        0.00      0.36 o
   5   6   9        4.88        6.08      0.57 o
   6   6   9        1.61        1.71      0.50 o
  -7   7   9        0.02        0.26      0.46 o
  -6   7   9       16.77       20.71      0.87 o
  -5   7   9       25.05       21.99      0.84 o
  -4   7   9       34.17       32.21      1.20 o
  -3   7   9       30.17       29.46      0.98 o
  -2   7   9       57.69       62.57      1.41 o
  -1   7   9        7.46        8.45      0.62 o
   0   7   9       34.54       39.36      0.88 o
   1   7   9        0.20       -0.01      0.34 o
   2   7   9        1.86        1.35      0.35 o
   3   7   9        5.21        6.93      0.58 o
   4   7   9        2.58        2.29      0.45 o
   5   7   9        0.00        0.74      0.41 o
  -7   8   9       19.48       21.06      0.90 o
  -6   8   9        0.00        0.01      0.44 o
  -5   8   9        0.23       -0.05      0.55 o
  -4   8   9       18.06       15.19      0.80 o
  -3   8   9       63.22       64.16      1.48 o
  -2   8   9        9.05       12.22      0.70 o
  -1   8   9        5.78        4.86      0.61 o
   0   8   9        9.82        9.58      0.57 o
   1   8   9        9.53       10.30      0.62 o
   2   8   9        0.25        0.04      0.35 o
   3   8   9        0.05       -0.09      0.35 o
   4   8   9        4.34        6.42      0.67 o
   5   8   9        5.04        7.29      0.57 o
  -6   9   9        4.94        4.19      0.73 o
  -5   9   9       11.85       11.27      0.81 o
  -4   9   9       11.50       11.73      0.73 o
  -3   9   9        1.24        1.29      0.47 o
  -2   9   9        9.09        7.55      0.62 o
  -1   9   9       22.09       20.29      0.91 o
   0   9   9        1.72        1.35      0.43 o
   1   9   9       43.37       43.48      1.06 o
   2   9   9        0.27        0.47      0.37 o
   3   9   9        0.94        1.55      0.39 o
   4   9   9        6.45        7.36      0.52 o
  -5  10   9        0.07       -0.60      0.40 o
  -4  10   9        3.60        3.37      0.60 o
  -3  10   9       26.95       27.31      1.01 o
  -2  10   9        0.43       -0.14      0.47 o
  -1  10   9       27.12       28.57      1.11 o
   0  10   9        0.00        0.07      0.47 o
   1  10   9        0.03        0.96      0.43 o
   2  10   9        2.40        3.23      0.48 o
   3  10   9        0.45       -0.24      0.44 o
  -3  11   9        6.61        8.01      0.67 o
  -2  11   9        0.20        0.42      0.44 o
  -1  11   9        2.19        3.39      0.57 o
   0  11   9        2.62        3.39      0.60 o
   1  11   9       22.22       27.10      0.89 o
  -7   0  10        0.31       -0.40      0.57 o
  -6   0  10       22.25       21.93      1.14 o
  -5   0  10       51.61       53.72      2.72 o
  -4   0  10       46.45       40.12      1.49 o
  -3   0  10       27.28       23.36      1.20 o
  -2   0  10        3.75        6.16      0.61 o
  -1   0  10       14.41       12.59      0.73 o
   0   0  10       38.93       38.73      1.49 o
   1   0  10      117.25      116.61      2.91 o
   2   0  10       10.94       12.17      1.00 o
   3   0  10        3.95        5.19      0.77 o
   4   0  10        0.12        0.34      0.63 o
   5   0  10       17.91       16.23      1.20 o
  -7   1  10        0.36        0.47      0.46 o
  -6   1  10       21.93       24.35      0.88 o
  -5   1  10        0.06       -0.25      0.40 o
  -4   1  10       38.32       39.57      1.03 o
  -3   1  10        4.22        6.06      0.61 o
  -2   1  10       74.05       66.69      1.22 o
  -1   1  10       99.24       99.08      1.98 o
   0   1  10       36.60       36.47      0.93 o
   1   1  10        2.08        2.14      0.44 o
   2   1  10        9.17        9.46      0.65 o
   3   1  10       12.10       12.94      0.73 o
   4   1  10       10.49       12.26      0.75 o
   5   1  10        0.08        0.28      0.44 o
  -7   2  10        1.86        3.49      0.52 o
  -6   2  10        9.00       10.03      0.73 o
  -5   2  10       33.27       31.06      0.93 o
  -4   2  10       62.19       63.48      1.38 o
  -3   2  10        7.08        8.26      0.57 o
  -2   2  10        0.05        0.32      0.50 o
  -1   2  10        6.16        6.03      0.48 o
   0   2  10       40.85       39.34      0.94 o
   1   2  10       30.38       30.95      0.95 o
   2   2  10        9.73        9.27      0.65 o
   3   2  10        0.96        0.92      0.46 o
   4   2  10        4.61        5.10      0.55 o
   5   2  10        6.55        6.68      0.62 o
  -7   3  10        3.57        4.83      0.64 o
  -6   3  10        0.00       -0.55      0.37 o
  -5   3  10        4.73        5.68      0.98 o
  -4   3  10        0.00        0.16      0.44 o
  -3   3  10      102.36      100.07      1.96 o
  -2   3  10       34.96       38.49      1.08 o
  -1   3  10       13.57       12.36      0.59 o
   0   3  10        2.75        2.55      0.40 o
   1   3  10        7.42        7.65      0.53 o
   2   3  10       10.37        9.79      0.65 o
   3   3  10       14.97       14.99      0.90 o
   4   3  10        3.77        2.82      0.55 o
   5   3  10        0.29        0.23      0.44 o
  -7   4  10        0.25       -0.23      0.44 o
  -6   4  10        0.97        0.76      0.44 o
  -5   4  10        4.06        3.36      0.61 o
  -4   4  10       15.72       18.17      0.79 o
  -3   4  10       14.75       16.80      0.93 o
  -2   4  10        3.14        2.69      0.49 o
  -1   4  10       53.56       44.74      1.15 o
   0   4  10       26.39       27.20      0.80 o
   1   4  10        6.09        5.22      0.46 o
   2   4  10       13.12       13.39      0.64 o
   3   4  10        0.09        0.55      0.44 o
   4   4  10        3.17        3.13      0.52 o
   5   4  10        0.02       -0.08      0.42 o
  -6   5  10        0.80        1.18      0.47 o
  -5   5  10        8.06        8.99      0.67 o
  -4   5  10       25.02       27.52      1.12 o
  -3   5  10       10.30        7.01      0.60 o
  -2   5  10       14.86       14.65      0.78 o
  -1   5  10       12.52       14.45      1.75 o
   0   5  10        1.27        0.77      0.36 o
   1   5  10        3.43        3.63      0.46 o
   2   5  10       12.03       11.70      0.61 o
   3   5  10        6.60        4.59      0.57 o
   4   5  10        3.52        2.89      0.62 o
  -6   6  10        0.21       -0.60      0.40 o
  -5   6  10        0.41        1.27      0.73 o
  -4   6  10        2.17        2.85      0.61 o
  -3   6  10       35.06       36.32      1.11 o
  -2   6  10        5.11        8.59      0.62 o
  -1   6  10       13.98       13.57      0.93 o
   0   6  10        6.54        6.55      0.57 o
   1   6  10       15.00       14.33      1.03 o
   2   6  10        7.65        7.30      0.54 o
   3   6  10        0.03       -0.03      0.39 o
   4   6  10        1.78        2.32      0.52 o
  -5   7  10        1.78        2.11      0.65 o
  -4   7  10        1.14        1.06      0.50 o
  -3   7  10        2.80        3.29      0.72 o
  -2   7  10        9.02        9.91      0.70 o
  -1   7  10        3.06        3.96      0.57 o
   0   7  10        0.02        0.10      0.38 o
   1   7  10        0.60        0.58      0.37 o
   2   7  10        0.51        0.56      0.37 o
   3   7  10        2.99        2.73      0.46 o
  -4   8  10        1.73        1.99      0.55 o
  -3   8  10        0.12       -0.78      0.52 o
  -2   8  10        7.78        8.48      0.67 o
  -1   8  10        0.23       -0.47      0.44 o
   0   8  10        0.12       -0.15      0.42 o
   1   8  10        0.92        0.64      0.44 o
   2   8  10        2.18        2.06      0.46 o
  -3   9  10        1.35        2.06      0.55 o
  -2   9  10        0.58        1.05      0.55 o
  -1   9  10        0.50        1.66      0.50 o
   0   9  10        0.68        1.61      0.50 o
  -5   1  11        0.25        0.76      0.44 o
  -4   1  11        1.50        3.01      0.52 o
  -3   1  11        0.75        1.52      0.44 o
  -2   1  11        3.28        6.33      0.82 o
  -1   1  11        0.02       -0.42      0.38 o
   0   1  11        0.15        0.25      0.42 o
   1   1  11        0.62        0.49      0.44 o
   2   1  11        0.24        0.04      0.44 o
  -5   2  11        0.43        0.34      0.50 o
  -4   2  11        4.64        4.56      0.55 o
  -3   2  11        4.02        3.42      0.77 o
  -2   2  11        2.09        1.13      0.53 o
  -1   2  11        1.00        0.83      0.44 o
   0   2  11        0.53        0.49      0.44 o
   1   2  11        4.37        1.80      0.44 o
   2   2  11        1.90        1.75      0.51 o
  -4   3  11        0.25       -0.36      0.63 o
  -3   3  11        1.28        2.98      1.11 o
  -2   3  11        4.09        6.51      0.67 o
  -1   3  11        0.74        0.34      0.44 o
   0   3  11        0.05       -0.30      0.35 o
   1   3  11        1.39        0.52      0.55 o
   2   3  11        2.81        2.38      0.55 o
  -4   4  11        4.78        6.66      1.21 o
  -3   4  11        0.15        0.50      0.91 o
  -2   4  11        3.58        5.05      0.55 o
  -1   4  11        0.02       -0.22      0.50 o
   0   4  11        1.64        0.87      0.43 o
   1   4  11        6.34        7.98      0.65 o
  -3   5  11        2.48        1.99      0.77 o
  -2   5  11        1.39        1.66      0.53 o
  -1   5  11        0.01        0.31      0.58 o
   0   5  11        2.01        3.04      0.55 o
   1   5  11        0.59        0.36      0.39 o
 
